# Supplementary material for: A ferritin-based COVID-19 nanoparticle vaccine that elicits robust, durable, broad-spectrum neutralizing antisera in non-human primates
Source: Nat Commun. 2023 Apr 17;14:2149. doi: 10.1038/s41467-023-37417-9 (PMC10110616; doi:10.1038/s41467-023-37417-9)
Supplement: Supplementary file 4 — Source Data [file 41467_2023_37417_MOESM4_ESM.xlsx]

## Sheet: Fig 1
A ferritin-based COVID-19 nanoparticle vaccine that elicits robust, durable, broad-spectrum neutralizing antisera in non-human primates
Nature Communications
Source Data Figure 1
Panel C				Panel E
SEC-MALS				Neutralization (log NT50)		Each value is an independent mouse NT50
Time, min	UV (normalized voltage)	Scatter (normalized voltage)		NT50 S∆C-Fer - Day 21	NT50 DCFHP - Day 21
0.00365	0.0533315	0.0215923		3.99795	4.4461
0.0118398	0.0533308	0.0215267		3.13513	2.75082
0.0200296	0.0533301	0.0214589		3.84023	3.67219
0.0282194	0.0533299	0.020881		3.74726	4.40802
0.0364091	0.0533299	0.0210309		3.3189	3.02366
0.0445989	0.0533327	0.0210689		3.70552	4.35077
0.0527887	0.0533288	0.0207353		3.80325	4.07335
0.0609785	0.0533232	0.020704		3.25237	3.99136
0.0691683	0.0533161	0.0207474		3.23679	4.43165
0.0773581	0.053308	0.0209042		4.24576	3.19312
0.0855479	0.0533051	0.0210852
0.0937376	0.0533106	0.0209604
0.101927	0.0533171	0.0211903
0.110117	0.0533188	0.021479
0.118307	0.0533209	0.0211601
0.126497	0.0533179	0.020929
0.134687	0.0533166	0.0210207
0.142876	0.0533155	0.0212035
0.151066	0.0533111	0.0214681
0.159256	0.0533133	0.0209042
0.167446	0.0533244	0.0206351
0.175635	0.0533337	0.0207812
0.183825	0.0533386	0.0208654
0.192015	0.0533453	0.0208341
0.200205	0.0533473	0.021932
0.208395	0.0533432	0.0222171
0.216584	0.0533332	0.0219211
0.224774	0.0533284	0.0211152
0.232964	0.0533284	0.0209794
0.241154	0.0533289	0.0212458
0.249344	0.0533326	0.0209719
0.257533	0.0533333	0.0207235
0.265723	0.0533331	0.0207079
0.273913	0.0533313	0.0214087
0.282103	0.0533279	0.0226111
0.290292	0.0533279	0.0209332
0.298482	0.0533319	0.0216269
0.306672	0.0533307	0.0217919
0.314862	0.0533277	0.0208002
0.323052	0.053324	0.0207472
0.331241	0.0533198	0.0208222
0.339431	0.0533217	0.0212825
0.347621	0.0533255	0.0213515
0.355811	0.0533305	0.0208864
0.364001	0.0533333	0.0209385
0.37219	0.0533334	0.0211683
0.38038	0.0533343	0.0213656
0.38857	0.0533289	0.0212725
0.39676	0.0533217	0.0209179
0.404949	0.0533194	0.0210057
0.413139	0.0533192	0.0208748
0.421329	0.053321	0.0206536
0.429519	0.0533221	0.0209753
0.437709	0.053323	0.0208952
0.445898	0.0533251	0.0205983
0.454088	0.0533296	0.0209032
0.462278	0.0533348	0.02179
0.470468	0.053336	0.0209889
0.478658	0.0533332	0.0207451
0.486847	0.0533323	0.0208602
0.495037	0.0533319	0.0211136
0.503227	0.0533284	0.021575
0.511417	0.0533222	0.0209316
0.519606	0.0533158	0.0208612
0.527796	0.0533129	0.0207937
0.535986	0.0533068	0.0206319
0.544176	0.053302	0.0207476
0.552366	0.0533027	0.0208332
0.560555	0.0533054	0.0206488
0.568745	0.053309	0.0208348
0.576935	0.0533097	0.0210632
0.585125	0.0533109	0.0210241
0.593315	0.0533133	0.021351
0.601504	0.0533144	0.0211421
0.609694	0.0533143	0.020695
0.617884	0.0533154	0.0206199
0.626074	0.0533208	0.020614
0.634263	0.0533227	0.0206351
0.642453	0.0533197	0.0207791
0.650643	0.0533186	0.0208154
0.658833	0.0533212	0.0207934
0.667023	0.0533255	0.0206657
0.675212	0.0533237	0.0206534
0.683402	0.0533184	0.0206323
0.691592	0.0533118	0.0206263
0.699782	0.0533059	0.0207695
0.707972	0.053303	0.020772
0.716161	0.0533015	0.020842
0.724351	0.0533022	0.0209804
0.732541	0.0533068	0.0207134
0.740731	0.0533111	0.0207506
0.74892	0.0533143	0.0215536
0.75711	0.0533174	0.0212014
0.7653	0.0533183	0.0209269
0.77349	0.0533221	0.0210408
0.78168	0.0533179	0.0208623
0.789869	0.0533119	0.0207704
0.798059	0.0533124	0.0207673
0.806249	0.0533126	0.0208354
0.814439	0.0533112	0.0207475
0.822629	0.053306	0.0210749
0.830818	0.0533042	0.0212259
0.839008	0.0533078	0.0206484
0.847198	0.0533107	0.0206266
0.855388	0.053309	0.0209007
0.863577	0.0533052	0.0213183
0.871767	0.0533068	0.0213286
0.879957	0.0533151	0.021155
0.888147	0.0533225	0.0208358
0.896337	0.0533294	0.0206674
0.904526	0.053332	0.0208834
0.912716	0.0533268	0.0212736
0.920906	0.0533163	0.0213131
0.929096	0.0533048	0.0217066
0.937286	0.0533001	0.021469
0.945475	0.0533021	0.0210169
0.953665	0.0533076	0.0206861
0.961855	0.0533111	0.0207507
0.970045	0.0533099	0.0208625
0.978234	0.053305	0.0209548
0.986424	0.0533008	0.0209572
0.994614	0.0533009	0.020732
1.0028	0.0532995	0.0206397
1.01099	0.0532994	0.0207741
1.01918	0.0533049	0.0211334
1.02737	0.0533102	0.0207361
1.03556	0.0533129	0.0206351
1.04375	0.0533117	0.0207468
1.05194	0.0533092	0.0207338
1.06013	0.0533042	0.0207215
1.06832	0.0533036	0.0211557
1.07651	0.0533056	0.0215319
1.0847	0.0533016	0.0207663
1.09289	0.0532942	0.0209946
1.10108	0.0532913	0.0208698
1.10927	0.0532952	0.0207149
1.11746	0.0532999	0.0207857
1.12565	0.0533042	0.0209824
1.13384	0.0533106	0.0208819
1.14203	0.0533171	0.0207782
1.15022	0.0533184	0.020677
1.15841	0.0533167	0.0206386
1.1666	0.0533119	0.0207603
1.17479	0.0533033	0.0208768
1.18298	0.0532998	0.0208369
1.19117	0.0533013	0.0206745
1.19936	0.0532984	0.0210784
1.20755	0.0533001	0.0211514
1.21574	0.0533035	0.020717
1.22393	0.053304	0.0206246
1.23212	0.0533006	0.0205972
1.24031	0.0532932	0.0209618
1.2485	0.0532888	0.0213018
1.25669	0.0532874	0.0210966
1.26488	0.0532878	0.0209089
1.27307	0.053288	0.0208316
1.28126	0.0532911	0.0207706
1.28945	0.0532949	0.020766
1.29764	0.0533013	0.0207665
1.30583	0.0533079	0.0207052
1.31402	0.0533119	0.0206711
1.32221	0.0533087	0.0207377
1.3304	0.0533048	0.0209429
1.33859	0.0533043	0.021258
1.34677	0.0532998	0.0209163
1.35496	0.0532955	0.0207707
1.36315	0.053293	0.0207677
1.37134	0.05329	0.0206059
1.37953	0.0532831	0.0206139
1.38772	0.0532719	0.0206992
1.39591	0.0532675	0.0207646
1.4041	0.0532695	0.0210085
1.41229	0.0532728	0.0208062
1.42048	0.0532823	0.0209242
1.42867	0.0532942	0.0213373
1.43686	0.0533014	0.021209
1.44505	0.0532979	0.0208353
1.45324	0.053289	0.020616
1.46143	0.053282	0.0206041
1.46962	0.0532775	0.0209264
1.47781	0.0532766	0.0213975
1.486	0.0532796	0.0209072
1.49419	0.0532806	0.0208328
1.50238	0.0532819	0.0211648
1.51057	0.0532769	0.021024
1.51876	0.053272	0.0206797
1.52695	0.0532757	0.0206909
1.53514	0.0532779	0.0206873
1.54333	0.0532786	0.0206104
1.55152	0.0532774	0.0205655
1.55971	0.0532779	0.0206253
1.5679	0.0532778	0.0208272
1.57609	0.0532735	0.0208025
1.58428	0.0532677	0.0207614
1.59247	0.0532626	0.0207252
1.60066	0.0532612	0.0206928
1.60885	0.0532594	0.0206271
1.61704	0.0532588	0.0206974
1.62523	0.0532642	0.0209352
1.63342	0.053268	0.0207738
1.64161	0.0532712	0.0207185
1.6498	0.0532708	0.0207653
1.65799	0.0532678	0.0207878
1.66618	0.0532672	0.020621
1.67437	0.0532668	0.020618
1.68256	0.0532655	0.0211566
1.69075	0.0532687	0.0220609
1.69894	0.0532731	0.021548
1.70713	0.0532703	0.020861
1.71532	0.0532678	0.0205986
1.7235	0.0532639	0.0205795
1.73169	0.0532614	0.0206957
1.73988	0.0532619	0.0208328
1.74807	0.053267	0.0206639
1.75626	0.0532689	0.0206363
1.76445	0.0532651	0.0206289
1.77264	0.0532658	0.0205954
1.78083	0.053267	0.0209055
1.78902	0.0532667	0.0211745
1.79721	0.0532668	0.0209948
1.8054	0.0532679	0.0208958
1.81359	0.053269	0.0209232
1.82178	0.053272	0.0221482
1.82997	0.0532763	0.0212399
1.83816	0.0532812	0.0207111
1.84635	0.0532848	0.0206271
1.85454	0.0532904	0.0206659
1.86273	0.0532906	0.0208193
1.87092	0.0532841	0.0208758
1.87911	0.0532784	0.0210881
1.8873	0.0532737	0.0211491
1.89549	0.053272	0.0209395
1.90368	0.0532745	0.0208113
1.91187	0.0532727	0.0207847
1.92006	0.0532686	0.0209675
1.92825	0.0532652	0.0207697
1.93644	0.0532627	0.0205921
1.94463	0.0532665	0.0206341
1.95282	0.0532657	0.0206394
1.96101	0.0532642	0.0207413
1.9692	0.0532687	0.0210753
1.97739	0.0532737	0.0210986
1.98558	0.0532751	0.0209277
1.99377	0.0532777	0.0206698
2.00196	0.053279	0.020636
2.01015	0.0532761	0.0206538
2.01834	0.0532708	0.0209583
2.02653	0.0532671	0.0210036
2.03472	0.0532689	0.0210728
2.04291	0.0532698	0.0206863
2.0511	0.0532677	0.0205785
2.05929	0.0532639	0.0206588
2.06748	0.053261	0.0208869
2.07567	0.0532631	0.0211348
2.08386	0.0532672	0.0213761
2.09205	0.0532714	0.0218492
2.10024	0.0532757	0.0212769
2.10842	0.0532793	0.0211353
2.11661	0.0532803	0.0209756
2.1248	0.0532748	0.0208036
2.13299	0.0532686	0.0208015
2.14118	0.0532618	0.0208822
2.14937	0.0532573	0.0207175
2.15756	0.0532578	0.0207907
2.16575	0.0532587	0.0209229
2.17394	0.0532546	0.0208149
2.18213	0.0532527	0.0210924
2.19032	0.0532552	0.0212755
2.19851	0.0532534	0.0218047
2.2067	0.053254	0.021936
2.21489	0.0532545	0.0212418
2.22308	0.0532517	0.0211305
2.23127	0.0532595	0.0208769
2.23946	0.0532703	0.0208141
2.24765	0.0532727	0.0209944
2.25584	0.0532712	0.0209039
2.26403	0.0532658	0.0206993
2.27222	0.0532615	0.0208474
2.28041	0.0532586	0.0208423
2.2886	0.053255	0.0206815
2.29679	0.0532483	0.0206082
2.30498	0.0532404	0.0207911
2.31317	0.0532372	0.0209241
2.32136	0.0532336	0.0206584
2.32955	0.0532328	0.0210201
2.33774	0.0532385	0.0216389
2.34593	0.0532447	0.0207649
2.35412	0.0532463	0.0206104
2.36231	0.0532488	0.0208195
2.3705	0.0532526	0.0211994
2.37869	0.0532509	0.0210302
2.38688	0.0532458	0.0207131
2.39507	0.0532399	0.0206943
2.40326	0.0532398	0.0208491
2.41145	0.0532422	0.0214844
2.41964	0.0532447	0.0214208
2.42783	0.0532499	0.0212035
2.43602	0.053256	0.0210549
2.44421	0.0532581	0.0206654
2.4524	0.0532493	0.0205566
2.46059	0.0532418	0.0205656
2.46878	0.0532384	0.0205816
2.47697	0.0532373	0.0205862
2.48516	0.0532377	0.0205846
2.49334	0.0532434	0.0206142
2.50153	0.0532504	0.0207035
2.50972	0.0532495	0.0206769
2.51791	0.0532472	0.0208757
2.5261	0.0532492	0.0208361
2.53429	0.0532511	0.0206128
2.54248	0.0532475	0.0207312
2.55067	0.0532445	0.0213658
2.55886	0.0532443	0.0205969
2.56705	0.0532468	0.0205974
2.57524	0.053245	0.0209816
2.58343	0.0532422	0.0214363
2.59162	0.0532451	0.0210158
2.59981	0.0532442	0.020922
2.608	0.0532419	0.0210097
2.61619	0.0532431	0.0209851
2.62438	0.0532377	0.0207768
2.63257	0.0532406	0.0206334
2.64076	0.0532492	0.0206381
2.64895	0.0532505	0.0207409
2.65714	0.0532512	0.020868
2.66533	0.0532492	0.0212096
2.67352	0.0532455	0.0210687
2.68171	0.0532377	0.0209754
2.6899	0.0532319	0.0210196
2.69809	0.0532282	0.0208184
2.70628	0.0532225	0.0206928
2.71447	0.0532192	0.0215162
2.72266	0.053219	0.0215525
2.73085	0.0532238	0.0206824
2.73904	0.0532268	0.020762
2.74723	0.053229	0.0211842
2.75542	0.0532341	0.0209268
2.76361	0.0532413	0.0206367
2.7718	0.053247	0.0206134
2.77999	0.0532473	0.0205734
2.78818	0.0532389	0.0206221
2.79637	0.0532331	0.0206782
2.80456	0.0532337	0.0207026
2.81275	0.0532348	0.0208203
2.82094	0.0532403	0.0211297
2.82913	0.0532405	0.0218339
2.83732	0.053238	0.0210023
2.84551	0.0532377	0.0207231
2.8537	0.05323	0.0206831
2.86189	0.0532226	0.0206292
2.87007	0.0532194	0.0209868
2.87826	0.0532176	0.0208051
2.88645	0.0532166	0.0206056
2.89464	0.0532157	0.0211159
2.90283	0.0532178	0.0220934
2.91102	0.0532173	0.0220471
2.91921	0.0532137	0.0207835
2.9274	0.0532147	0.0208343
2.93559	0.0532185	0.0210832
2.94378	0.0532224	0.0209282
2.95197	0.0532241	0.0211168
2.96016	0.0532236	0.0207451
2.96835	0.0532268	0.0206689
2.97654	0.0532259	0.0206985
2.98473	0.0532233	0.0206758
2.99292	0.0532226	0.0208082
3.00111	0.0532167	0.0210243
3.0093	0.0532123	0.0212303
3.01749	0.0532108	0.0208851
3.02568	0.0532077	0.0208221
3.03387	0.0532062	0.0208957
3.04206	0.0532121	0.0206949
3.05025	0.0532175	0.0207849
3.05844	0.0532237	0.0213428
3.06663	0.0532292	0.0212013
3.07482	0.0532328	0.0209294
3.08301	0.0532384	0.0206567
3.0912	0.0532362	0.0205851
3.09939	0.0532309	0.020544
3.10758	0.0532253	0.0205393
3.11577	0.053217	0.020569
3.12396	0.0532065	0.0206328
3.13215	0.0532011	0.0207728
3.14034	0.0532031	0.0206828
3.14853	0.0532056	0.0206014
3.15672	0.0532087	0.0205828
3.16491	0.0532161	0.0209313
3.1731	0.0532209	0.0214074
3.18129	0.0532204	0.0212363
3.18948	0.0532234	0.0207096
3.19767	0.0532233	0.0208736
3.20586	0.0532241	0.0214423
3.21405	0.0532293	0.0219417
3.22224	0.0532324	0.0221233
3.23043	0.0532352	0.020695
3.23862	0.0532363	0.0206128
3.24681	0.053234	0.0210696
3.25499	0.053229	0.020964
3.26318	0.0532267	0.0209867
3.27137	0.0532238	0.0206981
3.27956	0.0532204	0.0206238
3.28775	0.0532174	0.0214366
3.29594	0.053215	0.021717
3.30413	0.0532155	0.0211387
3.31232	0.0532147	0.0208449
3.32051	0.0532113	0.0207104
3.3287	0.0532144	0.0209794
3.33689	0.0532204	0.0216311
3.34508	0.0532227	0.0209936
3.35327	0.0532257	0.0209826
3.36146	0.0532286	0.02165
3.36965	0.053229	0.0218225
3.37784	0.0532228	0.0211421
3.38603	0.0532165	0.0211691
3.39422	0.0532128	0.0209603
3.40241	0.053206	0.0206056
3.4106	0.0532025	0.0205971
3.41879	0.0532064	0.0208985
3.42698	0.0532143	0.0211002
3.43517	0.0532201	0.0209504
3.44336	0.0532238	0.0210164
3.45155	0.0532238	0.0206805
3.45974	0.0532179	0.0205837
3.46793	0.0532112	0.0206502
3.47612	0.0532082	0.0208307
3.48431	0.0532049	0.0209479
3.4925	0.0532057	0.0208565
3.50069	0.0532084	0.0208953
3.50888	0.0532093	0.0207475
3.51707	0.0532093	0.0206465
3.52526	0.0532044	0.0207362
3.53345	0.053204	0.0209081
3.54164	0.0532073	0.0211297
3.54983	0.0532081	0.020828
3.55802	0.0532086	0.0206742
3.56621	0.0532107	0.0205838
3.5744	0.0532113	0.0205447
3.58259	0.0532088	0.0205826
3.59078	0.0532067	0.020661
3.59897	0.0532051	0.0208703
3.60716	0.0532028	0.0205933
3.61535	0.0532012	0.0205558
3.62354	0.0532039	0.0205603
3.63173	0.0532073	0.020535
3.63991	0.0532044	0.0205912
3.6481	0.0532023	0.0206552
3.65629	0.0532017	0.0215458
3.66448	0.0532032	0.0215459
3.67267	0.0532023	0.020711
3.68086	0.0531974	0.0207581
3.68905	0.0531979	0.0209121
3.69724	0.0531989	0.0208017
3.70543	0.0531993	0.0210087
3.71362	0.0532014	0.0209912
3.72181	0.0532054	0.0209115
3.73	0.0532094	0.0207865
3.73819	0.0532104	0.0207062
3.74638	0.0532096	0.0208086
3.75457	0.0532041	0.021037
3.76276	0.0531953	0.020946
3.77095	0.0531888	0.0206732
3.77914	0.0531835	0.0211973
3.78733	0.0531818	0.0217622
3.79552	0.053187	0.0211245
3.80371	0.0531955	0.0211884
3.8119	0.053201	0.0214823
3.82009	0.0532019	0.0211073
3.82828	0.0532022	0.0212938
3.83647	0.0531991	0.0211649
3.84466	0.0531933	0.021078
3.85285	0.0531875	0.0216349
3.86104	0.0531854	0.0219774
3.86923	0.0531886	0.0211192
3.87742	0.0531916	0.0208181
3.88561	0.0531959	0.0207361
3.8938	0.0531956	0.0213085
3.90199	0.0531937	0.0210935
3.91018	0.0531987	0.0207245
3.91837	0.0532026	0.0207649
3.92656	0.0532067	0.0206531
3.93475	0.0532087	0.0207513
3.94294	0.0532064	0.0209372
3.95113	0.053199	0.0207802
3.95932	0.0531891	0.0206381
3.96751	0.0531864	0.020656
3.9757	0.053192	0.0208315
3.98389	0.0531985	0.0209464
3.99208	0.0531987	0.0206357
4.00027	0.0531986	0.0205195
4.00846	0.0531966	0.0206535
4.01664	0.0531964	0.0210158
4.02483	0.0531996	0.0210944
4.03302	0.0532027	0.0208999
4.04121	0.0532073	0.0206217
4.0494	0.0532093	0.0206708
4.05759	0.0532084	0.0206884
4.06578	0.0532056	0.0207782
4.07397	0.0532041	0.0210104
4.08216	0.0532022	0.0210466
4.09035	0.0531988	0.0213211
4.09854	0.0532012	0.0216137
4.10673	0.0532025	0.0217441
4.11492	0.0531974	0.0210569
4.12311	0.0531932	0.0213862
4.1313	0.0531877	0.0217638
4.13949	0.0531841	0.0210122
4.14768	0.0531826	0.0208664
4.15587	0.0531846	0.0221682
4.16406	0.0531868	0.0223432
4.17225	0.053186	0.0211006
4.18044	0.0531868	0.0206334
4.18863	0.0531886	0.0206855
4.19682	0.0531878	0.0208076
4.20501	0.0531838	0.0208283
4.2132	0.0531848	0.0212366
4.22139	0.0531873	0.0215459
4.22958	0.0531849	0.0212774
4.23777	0.0531848	0.0208569
4.24596	0.0531872	0.0206022
4.25415	0.0531886	0.0205778
4.26234	0.0531926	0.0205747
4.27053	0.0531878	0.0205816
4.27872	0.0531791	0.0206125
4.28691	0.0531775	0.0206553
4.2951	0.053173	0.0211159
4.30329	0.0531704	0.0214566
4.31148	0.053174	0.0208435
4.31967	0.0531753	0.0205685
4.32786	0.0531748	0.0205829
4.33605	0.0531771	0.0208749
4.34424	0.0531811	0.0216544
4.35243	0.0531855	0.021343
4.36062	0.0531901	0.0209584
4.36881	0.0531937	0.0207717
4.377	0.053193	0.020672
4.38519	0.0531897	0.0206219
4.39338	0.0531868	0.020654
4.40156	0.0531861	0.020761
4.40975	0.0531844	0.0209888
4.41794	0.0531792	0.0208132
4.42613	0.0531729	0.0206506
4.43432	0.053174	0.0207863
4.44251	0.0531788	0.0208503
4.4507	0.0531767	0.0209067
4.45889	0.0531756	0.0209493
4.46708	0.0531737	0.0210696
4.47527	0.0531701	0.0216185
4.48346	0.0531695	0.0209618
4.49165	0.0531686	0.0207351
4.49984	0.0531663	0.0207718
4.50803	0.0531603	0.0210612
4.51622	0.0531584	0.0211739
4.52441	0.0531644	0.0208464
4.5326	0.053167	0.0209573
4.54079	0.0531675	0.0208728
4.54898	0.053168	0.0205271
4.55717	0.0531647	0.0205332
4.56536	0.0531633	0.0206388
4.57355	0.0531648	0.0205528
4.58174	0.0531673	0.0205762
4.58993	0.0531661	0.0207152
4.59812	0.0531672	0.0209563
4.60631	0.0531759	0.0213022
4.6145	0.0531778	0.020832
4.62269	0.053179	0.0209651
4.63088	0.0531812	0.0212594
4.63907	0.0531801	0.0206728
4.64726	0.0531759	0.0205688
4.65545	0.0531721	0.0205466
4.66364	0.0531705	0.0205783
4.67183	0.0531669	0.0209173
4.68002	0.0531654	0.0212826
4.68821	0.0531652	0.0207511
4.6964	0.0531627	0.0206003
4.70459	0.0531598	0.0211158
4.71278	0.0531618	0.0208622
4.72097	0.0531654	0.0205303
4.72916	0.0531655	0.020612
4.73735	0.0531648	0.0207149
4.74554	0.0531642	0.0207284
4.75373	0.0531627	0.0214376
4.76192	0.0531616	0.020794
4.77011	0.0531628	0.0206499
4.7783	0.0531595	0.0208075
4.78648	0.0531564	0.0210536
4.79467	0.05316	0.0209927
4.80286	0.0531595	0.0207605
4.81105	0.0531572	0.0207157
4.81924	0.0531576	0.0209818
4.82743	0.0531605	0.021235
4.83562	0.0531667	0.0214496
4.84381	0.0531748	0.0210586
4.852	0.0531801	0.020898
4.86019	0.053179	0.0209288
4.86838	0.0531741	0.020871
4.87657	0.0531698	0.0210436
4.88476	0.0531691	0.0208728
4.89295	0.053173	0.0206691
4.90114	0.0531749	0.021046
4.90933	0.0531758	0.0211475
4.91752	0.0531756	0.0207553
4.92571	0.0531683	0.0209205
4.9339	0.0531599	0.0215153
4.94209	0.0531583	0.0217236
4.95028	0.0531605	0.0210509
4.95847	0.053162	0.0206777
4.96666	0.0531656	0.020671
4.97485	0.0531662	0.0207365
4.98304	0.0531598	0.0212443
4.99123	0.0531554	0.0218869
4.99942	0.0531551	0.0214477
5.00761	0.053157	0.0208789
5.0158	0.053162	0.0209562
5.02399	0.0531626	0.0211107
5.03218	0.0531609	0.0208775
5.04037	0.053158	0.0209988
5.04856	0.0531561	0.0215875
5.05675	0.0531557	0.0217175
5.06494	0.0531584	0.0211516
5.07313	0.0531616	0.021212
5.08132	0.0531596	0.0217661
5.08951	0.0531578	0.0213188
5.0977	0.0531547	0.0208388
5.10589	0.0531513	0.0206879
5.11408	0.053152	0.0210929
5.12227	0.0531511	0.0211717
5.13046	0.0531471	0.0210071
5.13865	0.053144	0.0213902
5.14684	0.0531394	0.0208998
5.15503	0.053139	0.021009
5.16321	0.0531422	0.0212315
5.1714	0.0531506	0.0213504
5.17959	0.0531555	0.0208938
5.18778	0.0531571	0.0211151
5.19597	0.0531653	0.0210338
5.20416	0.0531718	0.0207028
5.21235	0.0531734	0.0206958
5.22054	0.0531775	0.0207038
5.22873	0.053179	0.0208529
5.23692	0.053171	0.0208366
5.24511	0.0531652	0.0206715
5.2533	0.0531633	0.0208109
5.26149	0.0531599	0.0211601
5.26968	0.0531551	0.0210523
5.27787	0.0531512	0.0213011
5.28606	0.0531527	0.0214358
5.29425	0.0531575	0.0208595
5.30244	0.0531611	0.0208209
5.31063	0.0531641	0.0211911
5.31882	0.053166	0.020961
5.32701	0.0531644	0.0206738
5.3352	0.0531628	0.020664
5.34339	0.0531635	0.0207298
5.35158	0.0531573	0.0208908
5.35977	0.0531503	0.0207532
5.36796	0.0531444	0.0208135
5.37615	0.0531387	0.0209605
5.38434	0.0531388	0.0210158
5.39253	0.0531402	0.0209863
5.40072	0.0531445	0.0206737
5.40891	0.0531484	0.0207788
5.4171	0.0531489	0.0209774
5.42529	0.0531507	0.020699
5.43348	0.0531515	0.0208108
5.44167	0.0531465	0.0209878
5.44986	0.0531436	0.0207121
5.45805	0.0531451	0.0206892
5.46624	0.0531449	0.0207097
5.47443	0.0531484	0.0211144
5.48262	0.0531477	0.0211944
5.49081	0.0531384	0.0209248
5.499	0.0531379	0.0208885
5.50719	0.0531388	0.0213568
5.51538	0.0531373	0.0210791
5.52357	0.0531427	0.0209705
5.53176	0.053146	0.0218038
5.53995	0.0531486	0.0217659
5.54813	0.0531549	0.0211493
5.55632	0.0531537	0.0210729
5.56451	0.0531458	0.0210228
5.5727	0.0531412	0.0210797
5.58089	0.0531371	0.0213071
5.58908	0.0531345	0.021053
5.59727	0.053133	0.0211464
5.60546	0.0531326	0.0213445
5.61365	0.0531376	0.0212324
5.62184	0.0531432	0.0211144
5.63003	0.0531463	0.0211221
5.63822	0.0531489	0.0213023
5.64641	0.0531536	0.0214281
5.6546	0.0531608	0.0215579
5.66279	0.0531657	0.0213157
5.67098	0.05317	0.0214584
5.67917	0.0531795	0.0216989
5.68736	0.0531815	0.0221505
5.69555	0.0531778	0.0224182
5.70374	0.0531751	0.0226113
5.71193	0.053171	0.0236967
5.72012	0.0531656	0.022572
5.72831	0.0531574	0.0221205
5.7365	0.05315	0.0220298
5.74469	0.0531427	0.0220251
5.75288	0.0531386	0.022056
5.76107	0.0531408	0.0220657
5.76926	0.0531476	0.0222328
5.77745	0.053153	0.022547
5.78564	0.053158	0.0227556
5.79383	0.0531633	0.0228936
5.80202	0.0531681	0.0240473
5.81021	0.0531717	0.0234637
5.8184	0.0531756	0.0232225
5.82659	0.0531767	0.0233252
5.83478	0.0531772	0.0232
5.84297	0.0531734	0.0236608
5.85116	0.0531694	0.023225
5.85935	0.0531686	0.023047
5.86754	0.0531671	0.0231578
5.87573	0.0531687	0.0233346
5.88392	0.0531704	0.0232665
5.89211	0.0531773	0.0232896
5.9003	0.0531828	0.0234971
5.90849	0.0531851	0.0235602
5.91668	0.0531863	0.0240109
5.92486	0.0531842	0.0243786
5.93305	0.053183	0.0242515
5.94124	0.05318	0.0241603
5.94943	0.0531759	0.0241367
5.95762	0.0531774	0.0244079
5.96581	0.053181	0.0244227
5.974	0.0531824	0.0242045
5.98219	0.0531883	0.0245168
5.99038	0.0531963	0.026436
5.99857	0.0532001	0.0247751
6.00676	0.0531978	0.0245853
6.01495	0.0531959	0.0247075
6.02314	0.0531922	0.0246278
6.03133	0.0531908	0.0247475
6.03952	0.0531921	0.0246645
6.04771	0.0531862	0.0249006
6.0559	0.0531853	0.0253
6.06409	0.0531869	0.0263632
6.07228	0.0531842	0.0263433
6.08047	0.0531835	0.0261474
6.08866	0.0531843	0.0254961
6.09685	0.0531862	0.0252919
6.10504	0.0531912	0.0254395
6.11323	0.0531966	0.0255376
6.12142	0.0532026	0.0254958
6.12961	0.0532075	0.0255822
6.1378	0.0532156	0.0263265
6.14599	0.0532204	0.0264573
6.15418	0.0532193	0.0262291
6.16237	0.0532227	0.0262363
6.17056	0.053231	0.0261644
6.17875	0.0532333	0.0260758
6.18694	0.0532313	0.0261277
6.19513	0.053235	0.02627
6.20332	0.0532384	0.0263952
6.21151	0.0532415	0.0265003
6.2197	0.0532445	0.0266509
6.22789	0.0532435	0.0267914
6.23608	0.0532438	0.0267923
6.24427	0.0532435	0.0268798
6.25246	0.0532336	0.0270769
6.26065	0.0532279	0.0275393
6.26884	0.0532298	0.0276174
6.27703	0.0532349	0.0276682
6.28522	0.0532467	0.0276472
6.29341	0.0532555	0.027694
6.3016	0.053259	0.0285697
6.30978	0.0532635	0.0290641
6.31797	0.0532689	0.0290096
6.32616	0.0532708	0.0283001
6.33435	0.0532693	0.0282559
6.34254	0.0532697	0.028339
6.35073	0.0532688	0.0281395
6.35892	0.053265	0.0282125
6.36711	0.0532623	0.0283283
6.3753	0.0532589	0.0284382
6.38349	0.0532602	0.0290965
6.39168	0.0532701	0.0289145
6.39987	0.053282	0.0288014
6.40806	0.0532904	0.028848
6.41625	0.0532922	0.0290119
6.42444	0.0532882	0.029298
6.43263	0.0532885	0.0292887
6.44082	0.0532957	0.0294585
6.44901	0.053305	0.0297193
6.4572	0.0533148	0.0303085
6.46539	0.053325	0.0304065
6.47358	0.053337	0.0300856
6.48177	0.0533446	0.0301179
6.48996	0.0533418	0.0301133
6.49815	0.0533375	0.0304002
6.50634	0.0533394	0.0307142
6.51453	0.0533389	0.0305
6.52272	0.0533338	0.0305587
6.53091	0.0533381	0.0306168
6.5391	0.053349	0.0313026
6.54729	0.0533534	0.0309658
6.55548	0.0533601	0.0306094
6.56367	0.0533657	0.0306718
6.57186	0.0533669	0.0312332
6.58005	0.0533743	0.0314988
6.58824	0.053381	0.0314331
6.59643	0.0533863	0.0318693
6.60462	0.0533897	0.0319211
6.61281	0.0533922	0.0317639
6.621	0.0533983	0.0318585
6.62919	0.0533996	0.0318261
6.63738	0.0533971	0.0317238
6.64557	0.0533989	0.0318279
6.65376	0.0534021	0.0320991
6.66195	0.0534063	0.032197
6.67014	0.0534112	0.0322844
6.67833	0.0534121	0.0322318
6.68652	0.0534167	0.0322672
6.6947	0.0534239	0.0334869
6.70289	0.0534284	0.0336772
6.71108	0.053433	0.0327673
6.71927	0.0534364	0.0326447
6.72746	0.0534419	0.032919
6.73565	0.0534496	0.0332747
6.74384	0.0534596	0.0333457
6.75203	0.0534678	0.0332466
6.76022	0.0534685	0.0336285
6.76841	0.0534695	0.0336116
6.7766	0.0534734	0.0335064
6.78479	0.0534758	0.0341796
6.79298	0.0534799	0.0341542
6.80117	0.0534876	0.0339192
6.80936	0.0534927	0.0339908
6.81755	0.0534929	0.0341091
6.82574	0.0534998	0.0341142
6.83393	0.0535093	0.0344763
6.84212	0.0535143	0.0351491
6.85031	0.0535236	0.0348442
6.8585	0.0535352	0.0348685
6.86669	0.053546	0.0360996
6.87488	0.053552	0.0360259
6.88307	0.0535567	0.0356102
6.89126	0.0535613	0.0351477
6.89945	0.0535625	0.0351203
6.90764	0.0535658	0.0354229
6.91583	0.0535776	0.0354605
6.92402	0.0535912	0.0355273
6.93221	0.053602	0.035739
6.9404	0.0536138	0.0360562
6.94859	0.0536157	0.0359477
6.95678	0.0536152	0.0359289
6.96497	0.0536211	0.0360638
6.97316	0.0536258	0.0362422
6.98135	0.0536375	0.0364103
6.98954	0.0536556	0.0367146
6.99773	0.0536746	0.0376503
7.00592	0.053693	0.0381006
7.01411	0.0537155	0.0381588
7.0223	0.0537407	0.0382071
7.03049	0.0537627	0.0375007
7.03868	0.0537872	0.0376201
7.04687	0.0538089	0.0383441
7.05506	0.0538296	0.0387942
7.06325	0.0538496	0.0382151
7.07143	0.0538724	0.0380555
7.07962	0.0538967	0.0382762
7.08781	0.0539209	0.0386314
7.096	0.0539495	0.0388188
7.10419	0.0539787	0.0394585
7.11238	0.0540051	0.0398572
7.12057	0.0540341	0.0399376
7.12876	0.0540669	0.04151
7.13695	0.0541028	0.0432125
7.14514	0.0541399	0.0414527
7.15333	0.0541747	0.0413704
7.16152	0.0542123	0.0416969
7.16971	0.0542479	0.0420907
7.1779	0.0542835	0.042601
7.18609	0.0543209	0.0430954
7.19428	0.0543579	0.0435997
7.20247	0.054395	0.0442143
7.21066	0.054437	0.0455637
7.21885	0.0544794	0.0454372
7.22704	0.0545205	0.0456404
7.23523	0.0545587	0.0463262
7.24342	0.0545967	0.0472335
7.25161	0.0546312	0.0475851
7.2598	0.0546571	0.0483929
7.26799	0.0546873	0.0489092
7.27618	0.0547186	0.0495189
7.28437	0.0547491	0.0502833
7.29256	0.0547778	0.0512988
7.30075	0.0547996	0.0522778
7.30894	0.0548241	0.0527832
7.31713	0.0548488	0.0540866
7.32532	0.0548696	0.0546491
7.33351	0.0548893	0.0553348
7.3417	0.0549013	0.0561007
7.34989	0.0549094	0.0562389
7.35808	0.0549189	0.0573035
7.36627	0.0549267	0.0576917
7.37446	0.0549358	0.058235
7.38265	0.054943	0.0596591
7.39084	0.0549478	0.0606839
7.39903	0.0549527	0.0611225
7.40722	0.0549546	0.0612479
7.41541	0.0549566	0.0615059
7.4236	0.0549542	0.0621106
7.43179	0.0549504	0.0625293
7.43998	0.0549497	0.0626492
7.44817	0.0549452	0.0630517
7.45635	0.0549377	0.0636417
7.46454	0.054932	0.0638411
7.47273	0.0549213	0.0638858
7.48092	0.0549089	0.0639504
7.48911	0.0548968	0.0643221
7.4973	0.054885	0.0647293
7.50549	0.0548743	0.0649098
7.51368	0.0548626	0.0644975
7.52187	0.0548585	0.0642026
7.53006	0.0548504	0.064105
7.53825	0.0548388	0.0640606
7.54644	0.0548321	0.0640179
7.55463	0.0548249	0.0637018
7.56282	0.0548198	0.0634408
7.57101	0.0548173	0.0633857
7.5792	0.0548167	0.0637343
7.58739	0.0548216	0.0638989
7.59558	0.0548305	0.0629681
7.60377	0.0548429	0.0624545
7.61196	0.0548573	0.061911
7.62015	0.0548791	0.0616168
7.62834	0.0549087	0.061074
7.63653	0.0549502	0.0606279
7.64472	0.0550061	0.0603551
7.65291	0.0550664	0.0602898
7.6611	0.0551392	0.0602392
7.66929	0.0552264	0.0602026
7.67748	0.05532	0.0596488
7.68567	0.0554278	0.0593502
7.69386	0.0555557	0.0593244
7.70205	0.0557023	0.0589982
7.71024	0.055872	0.0586338
7.71843	0.0560667	0.0583844
7.72662	0.0562816	0.058241
7.73481	0.0565224	0.0582397
7.743	0.0567908	0.0585113
7.75119	0.0570898	0.0595161
7.75938	0.0574266	0.0593888
7.76757	0.0577977	0.0594754
7.77576	0.058211	0.0600415
7.78395	0.0586654	0.0610546
7.79214	0.0591696	0.0616478
7.80033	0.0597303	0.0628672
7.80852	0.0603397	0.0646657
7.81671	0.0610106	0.066839
7.8249	0.0617427	0.0692526
7.83309	0.0625424	0.070692
7.84127	0.063409	0.0732832
7.84946	0.0643391	0.074824
7.85765	0.0653481	0.0776942
7.86584	0.0664369	0.0827385
7.87403	0.0676001	0.08564
7.88222	0.0688426	0.0910061
7.89041	0.0701548	0.0961955
7.8986	0.0715424	0.0999395
7.90679	0.0730062	0.106033
7.91498	0.074544	0.113614
7.92317	0.0761564	0.120656
7.93136	0.0778359	0.127953
7.93955	0.0795912	0.136813
7.94774	0.0814177	0.146373
7.95593	0.0833068	0.156962
7.96412	0.085257	0.168463
7.97231	0.0872612	0.180007
7.9805	0.0893103	0.193326
7.98869	0.0914013	0.20806
7.99688	0.0935169	0.224304
8.00507	0.0956598	0.239868
8.01326	0.0978189	0.256766
8.02145	0.0999777	0.272816
8.02964	0.102135	0.291788
8.03783	0.104285	0.311278
8.04602	0.10642	0.331883
8.05421	0.108523	0.353319
8.0624	0.110586	0.375949
8.07059	0.112605	0.399166
8.07878	0.114565	0.422766
8.08697	0.116462	0.448225
8.09516	0.118283	0.473009
8.10335	0.120017	0.498192
8.11154	0.121662	0.525141
8.11973	0.123203	0.551377
8.12792	0.124634	0.578208
8.13611	0.125962	0.605109
8.1443	0.127179	0.632392
8.15249	0.12828	0.658954
8.16068	0.129256	0.685658
8.16887	0.1301	0.712426
8.17706	0.130808	0.738464
8.18525	0.131392	0.764714
8.19344	0.131853	0.790946
8.20163	0.13218	0.814085
8.20982	0.132383	0.838419
8.218	0.13246	0.861066
8.22619	0.132402	0.881305
8.23438	0.132217	0.901172
8.24257	0.131911	0.920272
8.25076	0.131487	0.939328
8.25895	0.130949	0.955904
8.26714	0.130307	0.971182
8.27533	0.129559	0.984426
8.28352	0.128707	0.99659
8.29171	0.12776	1.00689
8.2999	0.126726	1.01506
8.30809	0.125607	1.02326
8.31628	0.124414	1.03016
8.32447	0.123151	1.0321
8.33266	0.121831	1.03475
8.34085	0.120453	1.03568
8.34904	0.11902	1.03427
8.35723	0.117539	1.03141
8.36542	0.116014	1.02751
8.37361	0.114464	1.02159
8.3818	0.112892	1.0135
8.38999	0.111298	1.00532
8.39818	0.10969	0.996004
8.40637	0.108067	0.9866
8.41456	0.106439	0.973803
8.42275	0.104808	0.960704
8.43094	0.10318	0.946999
8.43913	0.10156	0.931717
8.44732	0.0999467	0.91582
8.45551	0.0983551	0.898776
8.4637	0.0967756	0.883042
8.47189	0.0952102	0.86551
8.48008	0.0936705	0.846701
8.48827	0.0921685	0.826618
8.49646	0.0907003	0.807562
8.50465	0.0892618	0.787909
8.51284	0.0878495	0.768568
8.52103	0.0864749	0.748713
8.52922	0.0851451	0.730036
8.53741	0.0838515	0.708861
8.5456	0.0825927	0.688661
8.55379	0.0813656	0.669402
8.56198	0.0801836	0.64886
8.57017	0.0790449	0.628315
8.57836	0.0779434	0.608702
8.58655	0.0768861	0.588697
8.59474	0.075863	0.569369
8.60292	0.0748762	0.551352
8.61111	0.0739328	0.533491
8.6193	0.0730262	0.513794
8.62749	0.0721548	0.496089
8.63568	0.071327	0.477677
8.64387	0.0705354	0.461879
8.65206	0.0697792	0.446214
8.66025	0.0690473	0.427622
8.66844	0.0683482	0.411566
8.67663	0.0676877	0.396275
8.68482	0.0670546	0.380965
8.69301	0.0664544	0.366591
8.7012	0.0658839	0.352233
8.70939	0.0653394	0.339068
8.71758	0.0648235	0.326081
8.72577	0.0643336	0.313288
8.73396	0.0638714	0.300988
8.74215	0.0634364	0.289383
8.75034	0.0630243	0.277877
8.75853	0.062636	0.267127
8.76672	0.0622619	0.25681
8.77491	0.061908	0.247098
8.7831	0.0615695	0.23681
8.79129	0.0612465	0.228429
8.79948	0.0609476	0.219346
8.80767	0.0606659	0.210614
8.81586	0.0604065	0.202554
8.82405	0.0601645	0.194941
8.83224	0.0599324	0.188252
8.84043	0.059715	0.181261
8.84862	0.0595109	0.174019
8.85681	0.0593151	0.167626
8.865	0.0591302	0.161668
8.87319	0.0589635	0.156152
8.88138	0.0588058	0.150243
8.88957	0.0586546	0.145033
8.89776	0.0585137	0.140014
8.90595	0.0583806	0.136173
8.91414	0.0582572	0.131283
8.92233	0.0581456	0.12662
8.93052	0.0580456	0.122515
8.93871	0.0579482	0.118812
8.9469	0.0578614	0.114915
8.95509	0.0577871	0.111478
8.96328	0.0577158	0.108016
8.97147	0.0576443	0.104963
8.97966	0.0575654	0.102188
8.98784	0.0574923	0.0993024
8.99603	0.0574306	0.0965819
9.00422	0.0573734	0.0940868
9.01241	0.0573162	0.0917429
9.0206	0.0572598	0.0905524
9.02879	0.0572085	0.0876801
9.03698	0.0571527	0.085343
9.04517	0.0570957	0.0833158
9.05336	0.0570455	0.0815207
9.06155	0.0569963	0.0796632
9.06974	0.0569496	0.0785037
9.07793	0.0569018	0.0767362
9.08612	0.0568502	0.0750288
9.09431	0.056803	0.0739517
9.1025	0.0567575	0.0722469
9.11069	0.0567092	0.0709341
9.11888	0.0566587	0.0699447
9.12707	0.0566056	0.0683477
9.13526	0.0565537	0.0673357
9.14345	0.0565098	0.0667684
9.15164	0.0564594	0.0655714
9.15983	0.0564012	0.064548
9.16802	0.056353	0.0638353
9.17621	0.0563068	0.0628196
9.1844	0.0562583	0.0619604
9.19259	0.0562104	0.0616513
9.20078	0.0561589	0.0603257
9.20897	0.0561076	0.059337
9.21716	0.0560583	0.0586444
9.22535	0.0560092	0.0576207
9.23354	0.0559592	0.0570201
9.24173	0.055905	0.0571935
9.24992	0.0558524	0.0567666
9.25811	0.0558061	0.0552895
9.2663	0.0557628	0.0545385
9.27449	0.0557181	0.0538098
9.28268	0.0556693	0.0534808
9.29087	0.0556202	0.0530335
9.29906	0.0555691	0.0524147
9.30725	0.0555162	0.0512887
9.31544	0.0554704	0.0507633
9.32363	0.0554256	0.0502827
9.33182	0.0553845	0.0497471
9.34001	0.0553465	0.0492657
9.3482	0.0553105	0.0489038
9.35639	0.0552756	0.0483112
9.36457	0.0552371	0.0478941
9.37276	0.0552005	0.0481205
9.38095	0.0551663	0.0474498
9.38914	0.0551352	0.0466504
9.39733	0.0551055	0.0458933
9.40552	0.0550789	0.0457349
9.41371	0.055054	0.0457192
9.4219	0.0550255	0.045329
9.43009	0.0549904	0.0448143
9.43828	0.0549644	0.0441429
9.44647	0.0549472	0.0438867
9.45466	0.0549261	0.0433667
9.46285	0.0549065	0.0427982
9.47104	0.0548891	0.0426132
9.47923	0.0548713	0.0425044
9.48742	0.0548512	0.04176
9.49561	0.0548274	0.0416092
9.5038	0.0548047	0.0418247
9.51199	0.0547826	0.0421391
9.52018	0.0547626	0.0414
9.52837	0.0547486	0.0404936
9.53656	0.0547338	0.0404761
9.54475	0.0547155	0.0402325
9.55294	0.0547032	0.0395369
9.56113	0.0546925	0.0393242
9.56932	0.0546763	0.0391337
9.57751	0.0546606	0.0389287
9.5857	0.0546435	0.0387211
9.59389	0.0546291	0.038291
9.60208	0.054622	0.0381981
9.61027	0.0546157	0.038273
9.61846	0.054608	0.0378006
9.62665	0.0546015	0.0378429
9.63484	0.0546017	0.0375548
9.64303	0.0546034	0.0376309
9.65122	0.0545984	0.0380596
9.65941	0.0545924	0.0370759
9.6676	0.0545894	0.036799
9.67579	0.0545854	0.0364952
9.68398	0.0545793	0.0362848
9.69217	0.0545796	0.0362948
9.70036	0.0545801	0.0367586
9.70855	0.0545768	0.0362845
9.71674	0.0545729	0.0361416
9.72493	0.0545686	0.0357808
9.73312	0.0545679	0.0355145
9.74131	0.0545668	0.035463
9.74949	0.0545633	0.0350972
9.75768	0.0545612	0.0349834
9.76587	0.0545634	0.0350711
9.77406	0.0545645	0.0350207
9.78225	0.0545596	0.0352884
9.79044	0.0545512	0.0349594
9.79863	0.0545422	0.0344955
9.80682	0.054533	0.0345503
9.81501	0.054526	0.0344361
9.8232	0.0545218	0.0342548
9.83139	0.0545175	0.0341166
9.83958	0.0545118	0.0341167
9.84777	0.0545061	0.0349314
9.85596	0.054496	0.0344812
9.86415	0.0544858	0.0337672
9.87234	0.0544782	0.0340436
9.88053	0.054471	0.0334979
9.88872	0.0544628	0.0334465
9.89691	0.0544504	0.0333221
9.9051	0.0544363	0.0331558
9.91329	0.054423	0.0330151
9.92148	0.0544053	0.0329868
9.92967	0.0543914	0.0330021
9.93786	0.0543859	0.0332443
9.94605	0.0543707	0.033105
9.95424	0.0543555	0.0328433
9.96243	0.0543456	0.0327827
9.97062	0.054333	0.0328921
9.97881	0.054317	0.0330091
9.987	0.0543034	0.0332484
9.99519	0.0542942	0.0330695
10.0034	0.0542867	0.0327946
10.0116	0.0542824	0.0326671
10.0198	0.0542795	0.0326768
10.0279	0.0542714	0.0327801
10.0361	0.0542604	0.0326328
10.0443	0.054251	0.0324387
10.0525	0.0542402	0.0324056
10.0607	0.0542314	0.0322486
10.0689	0.0542294	0.0323574
10.0771	0.054232	0.0318965
10.0853	0.0542303	0.0316243
10.0935	0.0542234	0.0316546
10.1017	0.0542205	0.0318842
10.1098	0.054214	0.0315695
10.118	0.0542071	0.0317755
10.1262	0.0542063	0.0319128
10.1344	0.0542087	0.031323
10.1426	0.0542135	0.0312536
10.1508	0.0542159	0.0313611
10.159	0.0542193	0.0320556
10.1672	0.0542252	0.0312687
10.1754	0.054232	0.0311668
10.1836	0.0542323	0.0313449
10.1917	0.0542286	0.0315249
10.1999	0.0542231	0.0315284
10.2081	0.0542161	0.0322283
10.2163	0.0542115	0.0315301
10.2245	0.0542102	0.0309418
10.2327	0.054214	0.030975
10.2409	0.0542197	0.0311995
10.2491	0.0542255	0.0314205
10.2573	0.0542352	0.0313959
10.2655	0.0542413	0.0308789
10.2736	0.0542428	0.0306469
10.2818	0.054243	0.0305267
10.29	0.0542418	0.0307717
10.2982	0.054241	0.0313459
10.3064	0.0542352	0.0316045
10.3146	0.054236	0.0312197
10.3228	0.0542393	0.0308505
10.331	0.0542471	0.0307093
10.3392	0.0542557	0.0308049
10.3473	0.0542558	0.0305985
10.3555	0.0542604	0.0308336
10.3637	0.0542618	0.0309573
10.3719	0.054256	0.0306582
10.3801	0.0542523	0.0305397
10.3883	0.0542523	0.0305913
10.3965	0.0542497	0.0306219
10.4047	0.0542459	0.0304028
10.4129	0.0542414	0.0305042
10.4211	0.0542376	0.0305932
10.4292	0.0542374	0.0303958
10.4374	0.0542358	0.0303594
10.4456	0.0542281	0.030529
10.4538	0.0542168	0.0305578
10.462	0.0542096	0.0306987
10.4702	0.0542084	0.0305121
10.4784	0.0542005	0.030248
10.4866	0.0541914	0.0305001
10.4948	0.0541883	0.0305973
10.503	0.0541826	0.0308478
10.5111	0.0541702	0.0321738
10.5193	0.0541565	0.031547
10.5275	0.0541477	0.0309568
10.5357	0.0541445	0.0305622
10.5439	0.054138	0.0304812
10.5521	0.0541284	0.0304222
10.5603	0.0541237	0.0307001
10.5685	0.0541208	0.0309363
10.5767	0.054117	0.030281
10.5849	0.054116	0.0304349
10.593	0.0541177	0.0305137
10.6012	0.0541158	0.0307041
10.6094	0.0541106	0.0311009
10.6176	0.054101	0.0306701
10.6258	0.054091	0.0306878
10.634	0.0540813	0.0305592
10.6422	0.0540701	0.0305293
10.6504	0.0540583	0.0314523
10.6586	0.0540479	0.0317434
10.6668	0.0540364	0.0307317
10.6749	0.0540244	0.0305191
10.6831	0.0540197	0.0307226
10.6913	0.0540197	0.0306874
10.6995	0.0540157	0.0305792
10.7077	0.0540124	0.0305478
10.7159	0.0540149	0.0310566
10.7241	0.0540115	0.0311131
10.7323	0.0540073	0.0307352
10.7405	0.0540044	0.0308772
10.7486	0.0539916	0.0309349
10.7568	0.0539826	0.0307363
10.765	0.0539754	0.0307767
10.7732	0.0539632	0.0309108
10.7814	0.0539548	0.031114
10.7896	0.0539471	0.0311581
10.7978	0.0539407	0.0312994
10.806	0.0539385	0.0314086
10.8142	0.0539397	0.0316133
10.8224	0.0539408	0.0317096
10.8305	0.0539378	0.0314358
10.8387	0.0539312	0.0315135
10.8469	0.0539266	0.0317206
10.8551	0.0539276	0.031598
10.8633	0.0539319	0.0313646
10.8715	0.0539379	0.0315448
10.8797	0.0539394	0.0318272
10.8879	0.0539425	0.0317042
10.8961	0.0539444	0.0317799
10.9043	0.053941	0.0320231
10.9124	0.0539391	0.0320484
10.9206	0.0539407	0.0322081
10.9288	0.0539453	0.0320003
10.937	0.0539483	0.0317773
10.9452	0.0539488	0.0319725
10.9534	0.053949	0.0321674
10.9616	0.0539506	0.0323244
10.9698	0.0539538	0.0325026
10.978	0.053959	0.0323636
10.9862	0.0539605	0.0325395
10.9943	0.0539638	0.0327484
11.0025	0.0539746	0.0325536
11.0107	0.0539866	0.033037
11.0189	0.0539919	0.0335595
11.0271	0.0539887	0.0335838
11.0353	0.053983	0.0342071
11.0435	0.0539675	0.0348085
11.0517	0.0539366	0.034397
11.0599	0.0538949	0.0342496
11.0681	0.0538351	0.0342211
11.0762	0.0537479	0.034333
11.0844	0.0536129	0.0348491
11.0926	0.0534153	0.0359266
11.1008	0.0531369	0.0354548
11.109	0.0527616	0.0353941
11.1172	0.0522908	0.0351889
11.1254	0.0517101	0.0352548
11.1336	0.0510051	0.0358819
11.1418	0.0502003	0.036416
11.1499	0.0493362	0.0372347
11.1581	0.0484527	0.0374412
11.1663	0.0476186	0.0380429
11.1745	0.0469225	0.0379036
11.1827	0.0464403	0.0382329
11.1909	0.0462416	0.0397271
11.1991	0.0463802	0.0403538
11.2073	0.0468733	0.0400065
11.2155	0.0476945	0.0410558
11.2237	0.0487972	0.0412022
11.2318	0.05012	0.0408809
11.24	0.0516035	0.0419102
11.2482	0.0531793	0.0430966
11.2564	0.0547885	0.0439359
11.2646	0.0563924	0.0441838
11.2728	0.0579323	0.0448532
11.281	0.0593445	0.044967
11.2892	0.0605822	0.0444698
11.2974	0.0616018	0.0447162
11.3056	0.0623746	0.0441782
11.3137	0.0628885	0.0428494
11.3219	0.0631714	0.0420495
11.3301	0.0632726	0.0419161
11.3383	0.0632423	0.0406935
11.3465	0.0631323	0.0391265
11.3547	0.062991	0.038488
11.3629	0.0628473	0.038074
11.3711	0.0627216	0.0377978
11.3793	0.0626181	0.037163
11.3875	0.0625156	0.0363608
11.3956	0.0623998	0.0360206
11.4038	0.0622593	0.0359508
11.412	0.0620744	0.0360989
11.4202	0.0618299	0.0357457
11.4284	0.0615283	0.035237
11.4366	0.0611762	0.0351248
11.4448	0.0607876	0.0351713
11.453	0.0603813	0.0351143
11.4612	0.0599632	0.0343762
11.4693	0.0595488	0.0340772
11.4775	0.0591428	0.0335998
11.4857	0.0587427	0.0333572
11.4939	0.0583628	0.0331264
11.5021	0.0580125	0.0324197
11.5103	0.05768	0.0325226
11.5185	0.0573706	0.033261
11.5267	0.0570873	0.0333992
11.5349	0.0568356	0.0323378
11.5431	0.0566143	0.031823
11.5512	0.0564154	0.0322492
11.5594	0.0562461	0.0326298
11.5676	0.0560958	0.0322334
11.5758	0.055972	0.0318776
11.584	0.0558667	0.0319787
11.5922	0.0557713	0.0323685
11.6004	0.0557001	0.0327161
11.6086	0.0556451	0.0323556
11.6168	0.055604	0.0310385
11.625	0.0555817	0.0315289
11.6331	0.0555717	0.0317095
11.6413	0.0555712	0.03155
11.6495	0.0555845	0.0316285
11.6577	0.0556015	0.0309979
11.6659	0.0556145	0.0308899
11.6741	0.0556315	0.0305442
11.6823	0.0556624	0.0304293
11.6905	0.0557033	0.0305676
11.6987	0.0557632	0.0304231
11.7069	0.0558676	0.0301125
11.715	0.0560339	0.0301216
11.7232	0.0562849	0.030146
11.7314	0.0566564	0.0299991
11.7396	0.0571724	0.0298889
11.7478	0.0578528	0.0297513
11.756	0.0586786	0.0301022
11.7642	0.0595648	0.0300955
11.7724	0.0603723	0.0297177
11.7806	0.0609008	0.0297889
11.7888	0.0609776	0.0296637
11.7969	0.0605108	0.0296384
11.8051	0.0595272	0.0293869
11.8133	0.0581668	0.0293751
11.8215	0.0566401	0.0298599
11.8297	0.0551514	0.0299835
11.8379	0.0538332	0.0294511
11.8461	0.0527551	0.0294425
11.8543	0.0519144	0.0303705
11.8625	0.0512768	0.0306068
11.8706	0.0508134	0.029922
11.8788	0.0504825	0.029076
11.887	0.0502558	0.0285016
11.8952	0.0501255	0.0284456
11.9034	0.0500705	0.0284697
11.9116	0.0500715	0.0292917
11.9198	0.050123	0.0290465
11.928	0.0502151	0.0280602
11.9362	0.0503389	0.0279222
11.9444	0.0504918	0.0279138
11.9525	0.0506653	0.0271836
11.9607	0.0508576	0.0267528
11.9689	0.0510578	0.0264895
11.9771	0.0512616	0.0258843
11.9853	0.0514702	0.0255888
11.9935	0.0516773	0.0257208
12.0017	0.0518766	0.026349
12.0099	0.0520693	0.0263971
12.0181	0.0522523	0.0260887
12.0263	0.0524293	0.026067
12.0344	0.0525956	0.0257912
12.0426	0.0527454	0.0253466
12.0508	0.0528827	0.0253931
12.059	0.0530063	0.0253562
12.0672	0.0531234	0.0252288
12.0754	0.0532265	0.0255463
12.0836	0.053314	0.0253593
12.0918	0.0533964	0.0254287
12.1	0.0534742	0.0251138
12.1082	0.0535461	0.0246514
12.1163	0.0536058	0.0247637
12.1245	0.0536548	0.0248236
12.1327	0.0537004	0.0245488
12.1409	0.0537397	0.0243188
12.1491	0.0537707	0.0243029
12.1573	0.0537968	0.0245604
12.1655	0.0538239	0.024734
12.1737	0.0538507	0.0245772
12.1819	0.0538727	0.0243104
12.1901	0.0538875	0.0244749
12.1982	0.0538963	0.025571
12.2064	0.0539045	0.0249841
12.2146	0.0539064	0.0241907
12.2228	0.0539101	0.0241222
12.231	0.053914	0.024402
12.2392	0.053914	0.0252204
12.2474	0.0539167	0.0247552
12.2556	0.0539163	0.0242668
12.2638	0.0539127	0.024092
12.2719	0.0539117	0.0242081
12.2801	0.0539119	0.0241033
12.2883	0.0539067	0.0238422
12.2965	0.0539024	0.0236862
12.3047	0.0539026	0.0236554
12.3129	0.0539017	0.0237929
12.3211	0.0538994	0.0238916
12.3293	0.0538969	0.0241056
12.3375	0.0538911	0.0241496
12.3457	0.0538856	0.0238356
12.3538	0.053882	0.0236896
12.362	0.0538775	0.0235635
12.3702	0.0538707	0.0235093
12.3784	0.0538641	0.0235256
12.3866	0.0538626	0.0235423
12.3948	0.0538552	0.0235524
12.403	0.0538516	0.0237054
12.4112	0.0538538	0.023755
12.4194	0.0538511	0.0239092
12.4276	0.0538473	0.0237325
12.4357	0.0538456	0.0234974
12.4439	0.0538432	0.0235376
12.4521	0.0538386	0.0234772
12.4603	0.0538394	0.0234748
12.4685	0.053842	0.0235066
12.4767	0.0538418	0.0235631
12.4849	0.0538358	0.0235449
12.4931	0.0538304	0.0238186
12.5013	0.0538244	0.0236306
12.5095	0.0538145	0.023413
12.5176	0.0538051	0.0235103
12.5258	0.0537996	0.0235786
12.534	0.0538006	0.0233854
12.5422	0.0537973	0.0233575
12.5504	0.0537906	0.023369
12.5586	0.0537903	0.0234355
12.5668	0.0537872	0.0234331
12.575	0.0537752	0.0234502
12.5832	0.0537662	0.0236619
12.5914	0.0537595	0.0236048
12.5995	0.0537522	0.0236429
12.6077	0.0537461	0.0237995
12.6159	0.0537378	0.0236862
12.6241	0.0537279	0.0237026
12.6323	0.0537204	0.0234999
12.6405	0.0537174	0.0232379
12.6487	0.0537095	0.0232224
12.6569	0.053703	0.0236604
12.6651	0.0537037	0.0232471
12.6732	0.0537004	0.0231786
12.6814	0.0536966	0.0233378
12.6896	0.0536897	0.023431
12.6978	0.0536833	0.0232066
12.706	0.0536802	0.0233528
12.7142	0.0536806	0.0236707
12.7224	0.0536832	0.0232737
12.7306	0.0536883	0.0231464
12.7388	0.0536939	0.0232557
12.747	0.0537012	0.0236158
12.7551	0.0537093	0.023483
12.7633	0.0537109	0.0233656
12.7715	0.0537116	0.0234434
12.7797	0.0537071	0.0235844
12.7879	0.0536986	0.0236717
12.7961	0.0536937	0.023516
12.8043	0.0536927	0.0233445
12.8125	0.0536889	0.0231159
12.8207	0.0536851	0.0230448
12.8289	0.0536831	0.0230831
12.837	0.0536792	0.023345
12.8452	0.0536747	0.0246545
12.8534	0.0536719	0.0237615
12.8616	0.0536705	0.0230202
12.8698	0.0536698	0.0231031
12.878	0.0536659	0.0233537
12.8862	0.0536591	0.0235469
12.8944	0.0536538	0.0234765
12.9026	0.0536485	0.0235112
12.9108	0.053645	0.0235196
12.9189	0.0536407	0.0231967
12.9271	0.0536322	0.0231025
12.9353	0.0536269	0.0231586
12.9435	0.0536253	0.02324
12.9517	0.0536212	0.0233595
12.9599	0.0536193	0.0230745
12.9681	0.0536181	0.0228451
12.9763	0.0536053	0.0228617
12.9845	0.0535905	0.0229799
12.9926	0.0535853	0.0229545
13.0008	0.0535773	0.0228489
13.009	0.053567	0.0228497
13.0172	0.0535559	0.0229143
13.0254	0.0535451	0.0230863
13.0336	0.0535362	0.0232095
13.0418	0.053531	0.0229582
13.05	0.0535322	0.0228815
13.0582	0.0535295	0.0230061
13.0664	0.0535238	0.0229094
13.0745	0.0535156	0.0228527
13.0827	0.0535074	0.0228723
13.0909	0.0535019	0.0228532
13.0991	0.053495	0.0228118
13.1073	0.0534906	0.022856
13.1155	0.053487	0.0230014
13.1237	0.0534777	0.0228853
13.1319	0.053468	0.0227769
13.1401	0.0534611	0.0229337
13.1483	0.0534571	0.0228717
13.1564	0.0534585	0.02284
13.1646	0.0534614	0.0227585
13.1728	0.0534618	0.0227882
13.181	0.0534604	0.0227841
13.1892	0.0534599	0.0228055
13.1974	0.0534629	0.0231938
13.2056	0.0534623	0.0229873
13.2138	0.0534583	0.0228933
13.222	0.0534532	0.0231055
13.2302	0.0534501	0.0229719
13.2383	0.0534475	0.0228888
13.2465	0.053446	0.0228828
13.2547	0.0534457	0.0227745
13.2629	0.0534415	0.0227052
13.2711	0.0534412	0.0227543
13.2793	0.0534415	0.0230203
13.2875	0.0534354	0.0231321
13.2957	0.0534267	0.0231026
13.3039	0.0534236	0.0228256
13.3121	0.0534192	0.0227745
13.3202	0.0534147	0.0227467
13.3284	0.0534163	0.0227464
13.3366	0.0534144	0.0230069
13.3448	0.0534102	0.022927
13.353	0.0534114	0.0227392
13.3612	0.0534142	0.0228483
13.3694	0.0534108	0.0230823
13.3776	0.0534095	0.0227727
13.3858	0.0534101	0.0226875
13.3939	0.0534043	0.0227632
13.4021	0.0534014	0.0231449
13.4103	0.0534039	0.0229352
13.4185	0.0534031	0.0226353
13.4267	0.0533999	0.02276
13.4349	0.0533994	0.0231387
13.4431	0.0534017	0.0229523
13.4513	0.0534006	0.0228114
13.4595	0.0534014	0.0227639
13.4677	0.0534054	0.0227036
13.4758	0.0534082	0.0226801
13.484	0.053411	0.0227743
13.4922	0.05341	0.0226221
13.5004	0.053408	0.0225653
13.5086	0.0534029	0.0228494
13.5168	0.0534001	0.0232833
13.525	0.0533997	0.0230726
13.5332	0.0533953	0.0228315
13.5414	0.0533909	0.0228159
13.5496	0.053388	0.0225639
13.5577	0.0533845	0.0225396
13.5659	0.0533793	0.0225695
13.5741	0.0533773	0.0227907
13.5823	0.0533787	0.0230602
13.5905	0.0533791	0.0228193
13.5987	0.0533801	0.0227323
13.6069	0.0533809	0.02257
13.6151	0.0533728	0.0225942
13.6233	0.0533644	0.0228841
13.6315	0.0533617	0.0228088
13.6396	0.0533549	0.0227802
13.6478	0.0533492	0.0228511
13.656	0.0533501	0.0226593
13.6642	0.0533532	0.0226455
13.6724	0.0533545	0.0226019
13.6806	0.0533573	0.0225161
13.6888	0.0533532	0.022517
13.697	0.0533506	0.0225633
13.7052	0.0533519	0.0225192
13.7134	0.0533476	0.0224383
13.7215	0.0533418	0.0224434
13.7297	0.0533377	0.0224061
13.7379	0.053341	0.0224012
13.7461	0.0533466	0.0224207
13.7543	0.053347	0.0225939
13.7625	0.0533485	0.0225389
13.7707	0.0533518	0.022439
13.7789	0.0533495	0.0224068
13.7871	0.0533466	0.0224414
13.7952	0.0533472	0.0226069
13.8034	0.0533459	0.0225433
13.8116	0.0533467	0.0226547
13.8198	0.05335	0.0227127
13.828	0.0533481	0.0226235
13.8362	0.0533458	0.0225705
13.8444	0.0533476	0.0224225
13.8526	0.0533478	0.0225695
13.8608	0.0533495	0.0227989
13.869	0.0533523	0.0228438
13.8771	0.0533574	0.022744
13.8853	0.0533606	0.0225102
13.8935	0.0533527	0.0225359
13.9017	0.0533481	0.0224686
13.9099	0.0533479	0.0224084
13.9181	0.0533456	0.022493
13.9263	0.0533386	0.0225493
13.9345	0.0533309	0.0224515
13.9427	0.0533267	0.0224846
13.9509	0.0533241	0.0224662
13.959	0.0533241	0.0224134
13.9672	0.0533261	0.0224477
13.9754	0.0533308	0.0231087
13.9836	0.0533325	0.0232743
13.9918	0.0533351	0.0225286
14	0.0533367	0.0223331
14.0082	0.0533296	0.0224784
14.0164	0.0533232	0.0225717
14.0246	0.053318	0.0224697
14.0328	0.0533117	0.0226898
14.0409	0.0533116	0.0224599
14.0491	0.0533146	0.0224159
14.0573	0.0533137	0.0223733
14.0655	0.0533181	0.0223655
14.0737	0.0533216	0.0226904
14.0819	0.0533188	0.0223764
14.0901	0.0533183	0.0222855
14.0983	0.0533186	0.0224799
14.1065	0.0533209	0.022445
14.1147	0.0533222	0.022436
14.1228	0.0533183	0.0224861
14.131	0.0533154	0.0224418
14.1392	0.0533086	0.0223874
14.1474	0.053302	0.0223631
14.1556	0.0533068	0.0224682
14.1638	0.0533183	0.0225788
14.172	0.0533263	0.0225968
14.1802	0.0533289	0.0222276
14.1884	0.0533265	0.0221686
14.1965	0.0533113	0.0221882
14.2047	0.0532913	0.0222258
14.2129	0.0532834	0.0224814
14.2211	0.0532842	0.0226609
14.2293	0.0532862	0.0222715
14.2375	0.0532927	0.0222138
14.2457	0.0533002	0.0222236
14.2539	0.0533047	0.0222627
14.2621	0.0533034	0.0223644
14.2703	0.0533025	0.0222605
14.2784	0.053302	0.0222766
14.2866	0.0533007	0.0223825
14.2948	0.0533041	0.0224673
14.303	0.0533072	0.0228852
14.3112	0.0533036	0.0232784
14.3194	0.0532988	0.0230131
14.3276	0.0532976	0.0223735
14.3358	0.0532971	0.0222225
14.344	0.0532977	0.0225362
14.3522	0.0532943	0.0231862
14.3603	0.0532894	0.0235496
14.3685	0.0532853	0.022901
14.3767	0.0532811	0.0221775
14.3849	0.0532801	0.0221992
14.3931	0.0532862	0.0223025
14.4013	0.0532974	0.0222005
14.4095	0.0533039	0.0221752
14.4177	0.0533049	0.0222692
14.4259	0.0533064	0.0221721
14.4341	0.0533079	0.0222246
14.4422	0.053306	0.0223864
14.4504	0.0533098	0.0223565
14.4586	0.0533178	0.0225496
14.4668	0.0533235	0.0229174
14.475	0.0533238	0.0225182
14.4832	0.0533153	0.0221504
14.4914	0.0533028	0.0222734
14.4996	0.0532966	0.0225748
14.5078	0.0532905	0.0222374
14.516	0.0532869	0.0221565
14.5241	0.0532917	0.0221775
14.5323	0.0532935	0.0221599
14.5405	0.0532938	0.022094
14.5487	0.0532921	0.0221056
14.5569	0.0532841	0.0220926
14.5651	0.0532821	0.0221181
14.5733	0.0532856	0.0221579
14.5815	0.0532883	0.0221104
14.5897	0.0532969	0.0221732
14.5978	0.0533042	0.0220781
14.606	0.0533099	0.0220351
14.6142	0.053314	0.0220629
14.6224	0.0533131	0.0220803
14.6306	0.0533099	0.0221621
14.6388	0.0533087	0.0220496
14.647	0.0533097	0.0220631
14.6552	0.0533079	0.0229121
14.6634	0.0533118	0.0225975
14.6716	0.0533247	0.02202
14.6797	0.0533318	0.0219965
14.6879	0.0533286	0.0220946
14.6961	0.0533263	0.0226889
14.7043	0.0533318	0.0226475
14.7125	0.0533393	0.0220715
14.7207	0.0533482	0.0220737
14.7289	0.0533606	0.0221183
14.7371	0.0533722	0.0221265
14.7453	0.0533844	0.0224188
14.7535	0.0533956	0.0225045
14.7616	0.0534019	0.0223314
14.7698	0.0534119	0.0225512
14.778	0.0534273	0.0226025
14.7862	0.053444	0.0220765
14.7944	0.0534627	0.0220321
14.8026	0.0534821	0.0220188
14.8108	0.0535066	0.0221371
14.819	0.0535286	0.0226818
14.8272	0.0535485	0.0228518
14.8354	0.0535691	0.0222146
14.8435	0.0535877	0.0220165
14.8517	0.0536092	0.022109
14.8599	0.0536325	0.0221131
14.8681	0.0536565	0.0220572
14.8763	0.0536808	0.0221079
14.8845	0.0537059	0.0221967
14.8927	0.0537313	0.0222472
14.9009	0.0537582	0.0223094
14.9091	0.0537824	0.0224585
14.9172	0.0538005	0.0221244
14.9254	0.0538158	0.0219535
14.9336	0.0538284	0.0220155
14.9418	0.0538425	0.0221392
14.95	0.0538637	0.0221797
14.9582	0.0538826	0.0221962
14.9664	0.053895	0.0222457
14.9746	0.0539018	0.022106
14.9828	0.0538979	0.0220284
14.991	0.0538857	0.0219718
14.9991	0.0538764	0.0219539
15.0073	0.0538698	0.0220296
15.0155	0.0538654	0.0220419
15.0237	0.0538607	0.0219684
15.0319	0.0538511	0.0219776
15.0401	0.0538418	0.0222397
15.0483	0.0538301	0.0223366
15.0565	0.0538162	0.0219204
15.0647	0.0537994	0.0220181
15.0729	0.0537828	0.0222135
15.081	0.0537663	0.0222054
15.0892	0.0537451	0.0221695
15.0974	0.053722	0.0221078
15.1056	0.0537018	0.0221738
15.1138	0.0536834	0.0222154
15.122	0.0536662	0.0219569
15.1302	0.0536508	0.0219067
15.1384	0.0536349	0.0219849
15.1466	0.0536183	0.0220743
15.1548	0.0535987	0.021977
15.1629	0.0535781	0.0219433
15.1711	0.0535565	0.0220241
15.1793	0.0535408	0.0219332
15.1875	0.0535264	0.0219236
15.1957	0.0535055	0.0219819
15.2039	0.0534827	0.0219609
15.2121	0.0534606	0.022159
15.2203	0.0534412	0.022622
15.2285	0.0534242	0.0220522
15.2367	0.0534072	0.0219435
15.2448	0.0533907	0.0220645
15.253	0.0533827	0.0220614
15.2612	0.0533729	0.0223534
15.2694	0.0533595	0.0227548
15.2776	0.0533466	0.0223595
15.2858	0.0533299	0.0220802
15.294	0.0533193	0.0222283
15.3022	0.0533111	0.0221549
15.3104	0.0532998	0.0222761
15.3185	0.0532914	0.0221975
15.3267	0.053286	0.0218967
15.3349	0.05328	0.0219257
15.3431	0.0532761	0.0218211
15.3513	0.0532746	0.0218685
15.3595	0.0532686	0.0220716
15.3677	0.0532614	0.0221506
15.3759	0.0532597	0.0221866
15.3841	0.0532576	0.0219042
15.3923	0.0532521	0.0219191
15.4004	0.0532424	0.021993
15.4086	0.0532353	0.0220775
15.4168	0.0532268	0.022306
15.425	0.0532156	0.0223681
15.4332	0.0532142	0.0222192
15.4414	0.0532171	0.0220314
15.4496	0.0532186	0.0219323
15.4578	0.0532186	0.0220547
15.466	0.0532203	0.0222701
15.4742	0.0532221	0.022149
15.4823	0.0532165	0.0222615
15.4905	0.0532078	0.0219041
15.4987	0.0532019	0.0220024
15.5069	0.0531963	0.0220644
15.5151	0.0531923	0.0218117
15.5233	0.0531884	0.0217512
15.5315	0.0531907	0.0218573
15.5397	0.0531974	0.0222475
15.5479	0.0531974	0.0218138
15.5561	0.0531963	0.0218881
15.5642	0.0531986	0.0220221
15.5724	0.0531976	0.0219381
15.5806	0.0531951	0.0219874
15.5888	0.0531954	0.0219682
15.597	0.0532009	0.021863
15.6052	0.0532074	0.0217852
15.6134	0.053206	0.0218036
15.6216	0.0532044	0.0218761
15.6298	0.053205	0.021999
15.638	0.0532005	0.0220285
15.6461	0.0531946	0.021829
15.6543	0.0531921	0.0217755
15.6625	0.0531902	0.0223558
15.6707	0.0531894	0.0224074
15.6789	0.0531913	0.0219039
15.6871	0.0531925	0.0218048
15.6953	0.0531905	0.0217957
15.7035	0.0531869	0.0217944
15.7117	0.0531818	0.0219178
15.7198	0.0531747	0.0222696
15.728	0.0531651	0.0219315
15.7362	0.0531608	0.0220794
15.7444	0.0531611	0.022242
15.7526	0.0531619	0.0225054
15.7608	0.0531619	0.0227403
15.769	0.0531632	0.0219742
15.7772	0.0531673	0.0218181
15.7854	0.0531708	0.0250538
15.7936	0.053169	0.0258571
15.8017	0.053168	0.0220287
15.8099	0.053173	0.0219609
15.8181	0.0531736	0.0217801
15.8263	0.0531727	0.0217403
15.8345	0.0531764	0.0217561
15.8427	0.0531777	0.0216631
15.8509	0.0531775	0.0216589
15.8591	0.0531782	0.0217573
15.8673	0.0531768	0.0217832
15.8755	0.0531741	0.0219285
15.8836	0.0531666	0.0219027
15.8918	0.0531599	0.0218209
15.9	0.0531546	0.0218647
15.9082	0.0531531	0.021758
15.9164	0.0531543	0.0217397
15.9246	0.0531553	0.0217464
15.9328	0.0531556	0.0218938
15.941	0.0531559	0.0218695
15.9492	0.0531551	0.0217011
15.9574	0.053151	0.0216985
15.9655	0.0531493	0.0218912
15.9737	0.0531503	0.0222528
15.9819	0.0531532	0.0219502
15.9901	0.0531529	0.0218606
15.9983	0.0531563	0.0218187
16.0065	0.0531643	0.0217828
16.0147	0.0531643	0.0219551
16.0229	0.0531615	0.0222631
16.0311	0.0531613	0.0218994
16.0393	0.053155	0.0218405
16.0474	0.0531535	0.0218877
16.0556	0.0531591	0.0217417
16.0638	0.0531589	0.0217352
16.072	0.0531635	0.0217489
16.0802	0.05317	0.0218578
16.0884	0.053172	0.0219701
16.0966	0.0531684	0.0218333
16.1048	0.0531649	0.0219267
16.113	0.0531612	0.0222099
16.1211	0.0531578	0.0221724
16.1293	0.0531625	0.0219059
16.1375	0.0531616	0.0216378
16.1457	0.0531572	0.0216672
16.1539	0.0531588	0.0217142
16.1621	0.053157	0.021794
16.1703	0.0531559	0.0218154
16.1785	0.0531584	0.0217931
16.1867	0.0531587	0.0217199
16.1949	0.0531633	0.0216615
16.203	0.0531683	0.0216585
16.2112	0.0531729	0.0217048
16.2194	0.0531783	0.0220138
16.2276	0.0531842	0.0218333
16.2358	0.0531936	0.0216478
16.244	0.0531977	0.0218017
16.2522	0.0531939	0.0219862
16.2604	0.0531916	0.0217234
16.2686	0.0531865	0.0219265
16.2768	0.0531847	0.0219869
16.2849	0.0531911	0.0216429
16.2931	0.0531986	0.0216542
16.3013	0.0532068	0.0217022
16.3095	0.0532111	0.0216605
16.3177	0.053216	0.0216817
16.3259	0.0532227	0.0216295
[truncated: 449 more rows]

## Sheet: Fig 2
A ferritin-based COVID-19 nanoparticle vaccine that elicits robust, durable, broad-spectrum neutralizing antisera in non-human primates
Nature Communications
Neutralization (log NT50)		Each value is an independent mouse NT50
27°C 1Hr	4°C 7D	4°C 14D	27°C 7D	27°C 14D	37°C 7D	37°C 14D	27°C 1Hr	4°C 7D	4°C 14D	27°C 7D	27°C 14D	37°C 7D	37°C 14D
2.259	2.789	2.507	2.395	2.387	2.205	2.384	2.78	3.045	3.106	3.124	2.741	3.031	3.598
2.937	2.185	2.607	2.539	2.497	2.731	2.366	3.748	3.137	3.212	3.325	3.535	3.407	2.661
2.343	2.594	2.369	2.317	2.067	2.387	2.433	3.101	3.06	3.08	3.03	2.889	2.996	2.945
2.681	2.9	3.212	1.965	2.423	2.192	2.17	3.253	3.053	3.948	2.906	2.979	3.42	2.944
2.509	2.715	2.545	2.554	2.222	2.221	2.552	2.91	3.28	3.088	3.129	3.385	2.833	3.76

## Sheet: Fig 3
A ferritin-based COVID-19 nanoparticle vaccine that elicits robust, durable, broad-spectrum neutralizing antisera in non-human primates
Nature Communications
Panel B
Neutralization (log NT50)		Each value is an independent NHP IC50 (replicate experiments shown side by side)
	NHP Numbering
Group A	A17X039	3.3822	3.25334
	A17X014	2.64246	2.65128
	A13N119	2.5563	2.70329
	A13N132	3.25983	3.08027
	A12N104	2.47276	2.51322
Group B	A18N061	2.61066	2.72346
	A15N023	2.87622	3.02735
	A12X028	2	2.13033
	A13N146	3.10789	3.03981
	A12N030	3.38525	3.24254
Panel C
Neutralization (log NT50)		Each value is an independent NHP IC50 (replicate experiments shown side by side)
	NHP Numbering	WT					Alpha					Beta					Gamma					Delta					BA.1					BA.2					BA.4/5					BQ,1					BQ.1.1
Group A	A17X039	5.3006	4.94345	5.2246	4.9809		4.86478					2.86404					3.20439					4.51356					2.05614					1.9164					1.81291	1.8451	1.81291	1.81291
	A17X014	4.91849	4.62919	4.51065	4.51194		4.36844					3.80017					3.57657					3.98259					2.48001					2.57576					2.35793	2.21219	2.38021	2.37291
	A13N119	4.98396	4.54475	4.6522	4.38725		4.30473					3.3019					3.3653					3.83091					2.29203					2.51228					2.35984	2.02531	2.66839	2.12385
	A13N132	5.04979	4.8221	5.2531	4.84538		4.81586					3.08672					2.8962					3.61055					1.94438					2.15776					2.09691	2.29003	2.04922	2.45332
	A12N104	4.80504	4.34596	4.54233	4.42142		4.26986					3.45454					3.36586					3.7814					1.9145					2.45545					2.51983	2.60423	2.25042	2.85733
Panel D		WT					Alpha					Beta					Gamma					Delta					BA.1					BA.2					BA.4/5					BQ,1					BQ.1.1
Group B	A18N061	4.4565	4.12769	4.11116	4.36721		4.5483	4.2694				3.74044	3.52492				3.785	3.56027				3.91981	3.94072				3.08778	3.15381	3.19479	3.2284	3.26529	3.1329	3.00732				2.82282	2.62737	2.93399			2.14489	2.21564	2.18384			1.98525	2.24105	2.26174
	A15N023	4.54255	4.43524	4.04005	4.77324		4.6325	4.36793				4.18027	3.91259				4.317	4.03435				3.91137	3.85358				3.72123	3.79706	3.96199	4.10473	3.72811	3.83353	3.62665				2.8055	2.55388	2.77743			2.45454	2.39358	2.92609			2.28713	2.25912	2.38238
	A12X028	4.36371	4.08099	3.93475	4.34368		4.20656	3.83531				3.55991	3.00475				3.56	3.09864				3.56348	3.55967				2.30103	2.37475	2.49831	2.22011	2.41497	2.75458	2.67952				2.53908	2.58206	2.75358			2.26694	2.8099	2.3216			3.03862	3.03262	3.05269
	A13N146	4.47494	4.15903	4.05595	4.52978		4.5525	4.18991				3.68404	3.59262				3.93	3.77408				3.69714	3.91814				3.00087	3.14426	3.3438	3.28825	3.24155	3.03583	3.18298				3.18099	2.95279	3.05038			2.42357	2.84473	2.719			2.49596	2.85224	2.70044
	A12N030	4.65099	4.61228	4.3887	4.6839		4.87524	4.5436				4.12581	3.97132				4.405	4.12959				4.11568	4.09135				3.71425	3.77532	4.01102	3.95177	3.91934	3.72884	3.8179				3.34143	3.39058	3.52789			2.97447	3.17406	3.12581			3.34025	3.2465	3.19838
Panel E
Neutralization (log IC50)		Each value is an independent NHP IC50 (replicate experiments shown side by side)
	NHP Numbering	WT					Alpha					Beta					Gamma					Delta					BA.1					BA.2
Group A	A17X039	4.16083	4.05362				3.75259	3.90309				2.69897	3.45148				3.15045	3.45148				3.60206	3.75259				2.50515					1.90309	2.80618
	A17X014	4.311	4.204				4.054	4.355				3.452	4.054				3.602	3.753				3.301	3.753				2.656					2.957	2.957
	A13N119	4.01	4.054				3.452	4.054				2.548	3.602				2.849	2.849				3.301	3.753				1.602					1.903	2.354
	A13N132	4.161	3.903				3.753	4.054				3	3.301				3.301	3.301				3.301	3.602				2.505					2.355	2.656
	A12N104	4.462	4.054				4.355	4.204				3.602	4.204				3.753	3.903				3.602	3.753				2.957					2.806	3.107
Group B	A18N061	4.01	4.161				3.559	3.86				2.204	1.903				2.505	2.505				3.258	3.559				1.301					1.301	1.301
	A15N023	3.559	3.86				3.408	3.408				2.806	2.806				3.107	2.957				3.559	3.408				1.602					2.204	1.903
	A12X028	3.709	3.709				3.408	3.559				2.656	2.806				2.656	2.806				3.258	3.559				1.452					1.903	1.903
	A13N146	3.258	3.86				3.408	3.408				2.806	2.505				2.505	2.656				3.258	2.957				1.301					1.602	1.452
	A12N030	4.01	3.86				3.559	3.86				2.054	2.656				2.204	2.656				2.656	2.806				1.301					1.301	1.753

## Sheet: Fig 4
A ferritin-based COVID-19 nanoparticle vaccine that elicits robust, durable, broad-spectrum neutralizing antisera in non-human primates
Nature Communications
Panel A
Neutralization (log NT50)		Each value is an independent NHP IC50 (replicate experiments shown side by side)
WT Virus - n=3
Day	A17X039			A17X014			A13N119			A13N132			A12N104
0	2.04139	2.04139	2.04139	2.04139	2.04139	2.04139	2.04139	2.04139	2.04139	2.04139	2.04139	2.04139	2.04139	2.04139	2.04139
21	3.68079	3.7155	3.78838	2.69897	2.80516	3.05956	2.69461	3.16967	2.95279	3.31952	3.46449	3.32919	2.56348	2.70544	2.91487
35	4.94345	5.2246	4.9809	4.62919	4.51065	4.51194	4.54475	4.6522	4.38725	4.8221	5.2531	4.84538	4.34596	4.54233	4.42142
56	4.18219	4.52092	4.48861	4.04336	4.4844	4.10592	3.75051	4.16343	3.83378	4.2399	4.7101	4.30867	4.01649	4.21548	3.94885
92	3.54245	3.94067	3.62459	3.53555	3.87593	3.68287	3.20683	3.68224	3.22272	3.46165	4.14607	3.85248	3.53428	3.7679	3.61669
127	2.74974	3.38561	3.34183	3.29513	3.60444	3.40824	2.68124	3.27852	3.17056	3.3543	3.708	3.43201	3.21696	3.68717	3.34967
162	2.95279	3.55473	3.4624	3.16316	3.50365	3.31973	2.7796	3.34104	2.6902	3.10346	3.64542	3.12352	2.81023	3.48501	3.2222
197	3.00775	3.42797	2.98137	3.15259	3.82053	3.3126	2.91645	3.46598	2.99564	3.0406	3.43902	3.30942	3.03623	3.43569	3.5168
253	2.75891	3.32449	3.16435	2.96988	3.62757	3.22324	2.69548	3.09447	2.99078	3.086	3.48572	2.93902	2.82607	3.3948	2.89873
337	2.64933	2.92366	2.68574	3.00604	3.42095	3.16047	2.70927	3.0465	2.80003	2.96237	3.27944	2.85673	2.62531	2.95328	2.74429
Panel B
Neutralization (log NT50)		Each value is an independent NHP IC50 (replicate experiments shown side by side)
BA.4/5 Virus n = 4
Day	A17X039				A17X014				A13N119				A13N132				A12N104
0	1.81291	1.81291	1.80618	1.81291	1.81291	1.81291	1.81291	1.81291	1.81291	1.81291	1.81291	1.81291	1.81291	1.81291	1.81291	1.81291	1.81291	1.81291	1.81291	1.81291
21	1.81291	1.81291	1.81291	2.22011	1.81291	1.81291	1.81291	1.81291	1.81291	1.9345	1.81291	1.81291	1.81291	2.0086	1.81291	1.81291	2.32222	1.81291	1.81291	2.61909
35	1.81291	1.8451	1.81291	1.81291	2.35793	2.21219	2.38021	2.37291	2.12385	2.35984	2.02531	2.66839	2.09691	2.29003	2.04922	2.45332	2.51983	2.60423	2.25042	2.85733
56	1.83251	1.81291	1.81291	1.81291	2.04139	2.19312	2.04139	2.80072	2.12057	2.47276	2.15534	2.32634	2.15836	2.34242	2.08279	2.30103	2.08636	2.19312	2.22531	3.04922
92	1.81291	1.81291	1.89209	2.24304	1.89763	2.02531	1.88081	2.52375	1.81291	1.95424	1.88649	1.81291	2.15229	2.55388	2.48144	2.58546	2.07188	2.27875	2.38382	2.28103
127	1.81291	1.81291	1.81291	2.17898	2.13033	2.29226	1.9345	1.81291	1.81291	1.90849	1.81291	1.81291	2.37291	2.5302	2.0086	2.38739	1.98227	2.29226	2.12057	2.47422
162	2.11394	2.44716	1.81291	2.48996	2.01284	2.27646	2.11394	1.81291	1.81291	2.0086	1.81291	1.81291	2.56703	2.58092	2.90687	2.8169	2.22272	2.31387	2.1271	2.51851
197	1.81291	1.93952	1.81291	2.20683	1.81291	2.11059	1.81291	2.44248	1.86923	2.28556	1.81291	2.42325	2.27646	2.47129	2.36736	2.86688	1.95424	2.10721	2.1271	2.17898
253	1.81291	2.14922	1.81291	2.46538	1.92428	2.233	1.81291	2.17898	1.81291	2.13354	2.1038	2.17898	2.17609	2.60746	2.74974	2.30103	1.88081	2.43297	2.30103	2.44716
337	1.81291	1.81291	1.81291	2.17898	1.81291	1.81954	1.81291	1.81291	1.81291	1.87506	1.81291	1.81291	2.02119	2.09691	2.35218	1.81291	1.81291	1.75587	1.81291	1.81291
Panel C
Neutralization (log NT50)		Each value is an independent NHP IC50 (replicate experiments shown side by side)
WT Virus - n=2
Day	A18N061			A15N023			A12X028			A13N146			A12N030
0	2.1271	2.24551		2.1271	2.02531		2.1271	2.02531		2.1271	2.02531		2.1271	2.02531
21	2.97035	2.69984		3.10312	2.8169		2.1271	2.06819		3.51706	3.11428		3.63306	3.31091
35	2.58546	2.41664		3.5636	3.04139		2.43136	2.02531		2.1271	2.89042		3.37949	3.5027
56	2.71349	2.5682		3.44917	2.93197		2.5172	2.44404		3.03423	2.92221		3.2235	3.1245
92	2.66464	2.58092		3.00775	2.75128		2.1271	2.06446		2.99255	2.89708		3.27277	2.79865
99	4.11856	3.99043		4.07405	3.90385		4.08368	3.95828		4.43484	4.0548		4.53431	4.46851
106	4.4565	4.12769		4.54255	4.43524		4.36371	4.08099		4.47494	4.15903		4.65099	4.61228
127	3.96731	3.78923		4.67804	4.48561		3.78696	3.53769		4.05713	3.7223		4.09944	4.05816
162	3.64719	3.39146		4.37164	4.19742		2.93044	2.78888		3.50651	3.47885		3.67724	3.53504
197	3.23249	2.95328		4.35835	4.01565		2.66181	2.57978		3.29513	3.1959		3.63296	3.31154
253	2.8893	2.93399		3.98448	3.88627		2.32838	2.3032		3.35064	3.15014		3.55787	3.13354
337	2.87737	2.83059		3.93932	3.81251		2.1271	2.02531		3.14239	2.94448		3.13194	2.82995
Panel D
Neutralization (log NT50)		Each value is an independent NHP IC50 (replicate experiments shown side by side)
BA.4/5 Virus n = 3
Day	A18N061			A15N023			A12X028			A13N146			A12N030
0	1.60206	1.5563	1.98677	1.60206	1.5563	1.98677	1.60206	1.56253	1.98677	1.60206	1.5563	1.98677	1.60206	1.5563	1.98677
21	1.60206	1.5563	1.98677	1.60206	1.5563	2.27045	1.60206	1.59439	1.98677	1.60206	1.5563	2.35545	1.60206	1.5563	2.27807
35	1.60206	1.5563	1.98677	1.60206	1.5563	1.98677	1.60206	1.5563	1.98677	1.60206	1.5563	2.17173	1.73239	1.92598	2.44201
56	1.60206	1.5563	2.10243	1.60206	1.5563	1.98677	1.60206	1.5563	2.32428	1.7364	1.5563	2.08386	1.87198	1.71433	2.05729
92	1.60206	1.5563	2.07115	1.60206	1.5563	1.98677	1.60206	1.5563	2.39777	1.78398	1.69923	1.98677	1.78696	1.86433	2.49457
99	2.93626	2.62757	2.83569	2.34361	2.39217	2.5387	2.42078	2.5977	2.856	2.89398	2.81057	3.06183	3.35583	3.22324	3.2971
106	2.82295	2.62757	2.9342	2.80523	2.55328	2.77772	2.53945	2.5824	2.75335	3.18099	2.95294	3.05038	3.34143	3.39058	3.52789
127	2.42111	2.84899	2.77019	2.51521	2.5293	2.61836	2.20303	2.00087	2.54888	2.52699	2.50515	3.00475	3.11628	3.07846	3.29929
162	2.10755	2.42911	2.54245	2.37967	2.25018	2.66624	1.60206	1.67468	2.36754	2.01787	2.28981	2.35813	2.61731	2.64885	2.64797
197	2.10483	2.14613	2.21458	2.18977	2.16256	2.25672	1.60206	1.5563	1.98677	2.11959	2.08707	2.02449	2.55606	2.42177	2.67815
253	1.97165	2.11992	2.25188	2.31218	2.0249	2.344	1.60206	1.5563	1.98677	2.05115	2.10924	2.34084	2.27045	2.17926	2.38003
337	2.16227	2.04297	1.99224	1.8861	2.03141	2.09096	1.60206	1.5563	2.12287	1.89542	1.78161	1.98677	2.30643	2.12024	2.2071

## Sheet: Fig 5
A ferritin-based COVID-19 nanoparticle vaccine that elicits robust, durable, broad-spectrum neutralizing antisera in non-human primates
Nature Communications
Neutralization (log NT50)		Each value is an independent NHP IC50 (replicate experiments shown side by side)
Panel A
WT Virus
	NHP Numbering	Day 0		Day 381		Day 388		Day 395		Day 434
Group A	A17X039	2.09342	2.13988	2.72722	2.6797	3.5557	3.6806	4.4572	4.3599	4.9045	4.68886
	A17X014	2.09342	2.13988	3.00604	2.91782	4.0527	4.0766	4.5028	4.5685	4.18935	4.19885
	A13N119	2.09342	2.14208	2.60713	2.57588	4.0316	4.1217	4.6465	4.4633	3.84092	3.80421
	A13N132	2.09342	2.13988	2.83033	2.96232	3.9601	4.2777	4.6191	4.7241	4.51391	4.26626
	A12N104	2.09342	2.13988	2.69767	2.5506	4.0045	4.4017	4.7328	4.7149	4.63174	4.66416
Panel B
SARS-1 Virus
	NHP Numbering	Day 0		Day 381		Day 388		Day 395		Day 434
Group A	A17X039	1.99123	1.8848	1.99123	1.8848	2.63899	2.8601	3.38166	3.38057	3.3126	3.13033
	A17X014	1.99123	1.8848	2.68196	2.9095	3.64118	3.88964	4.05545	4.26157	3.6682	3.83219
	A13N119	1.99123	1.8848	1.99123	1.8848	2.24846	2.3653	3.07809	2.92454	2.28171	2.14613
	A13N132	1.99123	1.8848	1.99123	1.8848	2.62757	2.80079	3.11093	3.29994	3.11992	2.92469
	A12N104	1.99123	1.8848	1.99123	1.8848	2.81124	2.83626	3.06296	3.10483	3.05346	2.66124
Panel C
BA.4/5 Virus
	NHP Numbering	Day 0		Day 381		Day 388		Day 395		Day 434
Group A	A17X039	2	2.029	2	2.029	2.185	2.156	2.577	3.023	2.69	2.796
	A17X014	2	2.029	2.144	2.029	3.406	2.958	3.693	3.753	3.145	3.152
	A13N119	2	2.029	2	2.029	3.265	3.039	3.828	3.807	2.961	3.091
	A13N132	2	2.029	2.017	2.199	3.363	3.221	4.258	3.76	3.329	3.344
	A12N104	2	2.028	2	2.029	3.251	3.168	3.366	3.292	2.97	2.976
Panel D
BQ.1 Virus
	NHP Numbering	Day 0		Day 381		Day 388		Day 395		Day 434
Group A	A17X039	1.275	1.398	1.275	1.483	2.038	1.549	2.575	3.143	3.154	2.315
	A17X014	1.275	1.398	1.275	1.489	2.428	2.412	3.443	3.228	3.387	2.49
	A13N119	1.275	1.398	1.275	1.412	2.193	2.083	2.992	2.856	2.877	2.09
	A13N132	1.275	1.398	2.008	1.585	2.706	2.727	3.225	3.444	3.723	3.342
	A12N104	1.675	1.398	1.275	1.639	2.752	2.458	2.716	2.961	2.586	2.277
Panel E
WT Virus
	NHP Numbering	Day 0		Day 381		Day 388		Day 395		Day 434
Group B	A18N061	2.09342	2.13988	2.70475	2.74304	3.80516	3.74107	4.1518	4.09677	3.8761	3.8785
	A15N023	2.09342	2.13988	3.98834	3.95051	4.09205	4.3189	4.14211	4.38166	4.4053	4.379
	A12X028	2.09587	2.13988	2.09342	2.15381	3.67624	3.63144	3.69064	3.80808	2.898	3.0116
	A13N146	2.09342	2.13988	2.99991	3.07555	4.10109	4.41231	4.36605	4.69445	3.9109	3.793
	A12N030	2.09342	2.13988	2.85169	3.02284	4.51392	4.54948	4.72467	4.63485	4.4762	4.2353
Panel F
SARS-1 Virus
	NHP Numbering	Day 0		Day 381		Day 388		Day 395		Day 434
Group B	A18N061	1.99123	2.1529	2.28892	2.21139	2.91424	3.10992	3.3897	3.61289	3.55509	3.56086
	A15N023	1.99123	2.1529	2.12872	2.38003	2.78923	2.83487	2.98367	3.25066	3.13862	3.08991
	A12X028	1.99123	2.1529	1.99123	2.1529	2.53326	2.52166	2.44793	2.38881	2.16938	2.23198
	A13N146	1.9914	2.1529	1.99123	2.1529	2.42029	2.39094	2.63859	2.74935	2.30341	2.2783
	A12N030	1.99123	2.1529	2.27921	2.34341	3.82046	3.95294	3.85211	4.2128	3.57542	3.64187
Panel G
BA.4/5 Virus
	NHP Numbering	Day 0		Day 381		Day 388		Day 395		Day 434
Group B	A18N061	2	2.086	2.571	2.195	3.654	3.105	3.384	3.508	3.063	3.328
	A15N023	2	2.086	3.196	2.104	3.871	2.649	3.409	2.698	2.371	2.443
	A12X028	2	2.087	2	2.086	2.809	2.288	2.675	2.371	2.109	2.086
	A13N146	2	2.086	2.247	2.148	3.625	3.272	3.681	3.586	2.704	2.936
	A12N030	2	2.086	2.638	2.086	4.265	3.79	3.992	4.047	3.338	3.34
Panel H
BQ.1 Virus
	NHP Numbering	Day 0		Day 381		Day 388		Day 395		Day 434
Group B	A18N061	2.04922	1.94611	1.803	1.803	2.59506	2.50866	2.94091	2.94141	2.87146	3.03822
	A15N023	1.47334	1.94611	1.803	1.803	2.15957	2.13704	2.31702	2.50569	2.43616	3.29885
	A12X028	1.82046	1.94611	1.803	1.803	1.803	1.803	1.803	1.803	2.1529	2.1529
	A13N146	1.48101	1.94611	1.803	1.803	1.803	2.40841	2.93687	2.76989	2.46909	2.57206
	A12N030	1.47334	1.94611	1.85986	1.803	3.37254	3.11294	3.1313	3.56301	3.3294	3.34282

## Sheet: Fig 6
A ferritin-based COVID-19 nanoparticle vaccine that elicits robust, durable, broad-spectrum neutralizing antisera in non-human primates
Nature Communications
Panel A – WT Peptides	Th1						Th2
Days	A17X039	A17X014	A13N119	A13N132	A12N104		A17X039 - Th2	A17X014 - Th2	A13N119 - Th2	A13N132 - Th2	A12N104 - Th2
0	0.001	0.001	0.001	0.001	0.012		0.001	0.001	0.001	0	0.001
21	0.14	0.03	0.06	0.126	0.13		0.095	0.019	0.049	0.011059	0.000884
35	0.87	0.51	0.27	0.21	0.3		0.62	0.309	0.138	0.024	0.017
56	0.285	0.2	0.16	0.095	0.22		0.179	0.07701	0.08	0.00494	0.00652
Panel B – BA,1 Peptides	Th1						Th2
Days	A17X039	A17X014	A13N119	A13N132	A12N104		A17X039 - Th2	A17X014 - Th2	A13N119 - Th2	A13N132 - Th2	A12N104 - Th2
0	0.02	0.13	0.001	0.022	0.001		0.001	0.001	0.001	0.00083	0.00062
21	0.22	0.09	0.16	0.146	0.22		0.081	0.007	0.056	0.013059	0.005194
35	0.79	0.5	0.27	0.18	0.29		0.53	0.259	0.075	0.02	0.02
56	0.265	0.18	0.2	0.075	0.17		0.139	0.05801	0.044	0.00842	0.012
Panel C – WT Peptides	Th1						Th2
	A18N061	A15N023	A12X028	A13N146	A12N030		A18N061 - Th2	A15N023 - Th2	A12X028 – Th2	A13N146 – Th2	A12N030 – Th2
0	0.007	0.05	0.001	0.001	0.033		0.00476	0	0.001	0.00209	5e-05
21	0.07	0.35	0.001	0.06	0.18		0.027	0.102	0.001	0.00164	0.00177
92	0.08	0.17	0.001	0.12	0.034		0.001	0.03388	0.00325	0.00371	0.00119
99	0.65	0.69	0.079	0.381	0.221		0.297	0.399	0.001	0.078339	0.00117
106	0.2	0.41	0.023	0.287	0.229		0.106	0.226	0.00363	0.034	0.00114
127	0.3	0.28	0.007	0.347	0.218		0.109	0.169	0.001	0.02983	0.00111
Panel D – BA.1 Peptides	Th1						Th2
	A18N061	A15N023	A12X028	A13N146	A12N030		A18N061 - Th2	A15N023 - Th2	A12X028 – Th2	A13N146 – Th2	A12N030 – Th2
0	0.047	0.12	0	0.001	0.063		0.00856	0.002	0.001	0.000696	0.001
21	0.21	0.38	0.119	0.05	0.04		0.034	0.071	0.001	0.00486	0
92	0.06	0.2	0.04	0.09	0.034		0.001	0.02288	0.00169	0.00292	0
99	0.54	0.57	0.109	0.341	0.261		0.237	0.249	0	0.061339	0.001
106	0.23	0.33	0.123	0.227	0.189		0.086	0.156	0.00178	0.025	0.00228
127	0.21	0.23	0.018	0.257	0.178		0.099	0.159	0.00128	0.01883	0.00221

## Sheet: SI Fig 1
A ferritin-based COVID-19 nanoparticle vaccine that elicits robust, durable, broad-spectrum neutralizing antisera in non-human primates
Nature Communications
Panel A
Days	S∆C-Fer (yeild, mg/L)		DCFHP (yeild, mg/L)
1	5.61242	2.40935	4.81165	6.41319
3	7.21396	10.417	12.8193	18.4247
5	17.631	20.8341	30.4433	36.8494
Panel B						Panel C	Replicates shown side by side							Panel D
Volume (mL)	S∆C-Fer UV Absorbance (mAu)	DCFHP UV Absorbance (mAu)				Temperature	S∆C-Fer (First derivative (F350/F330))			DCFHP (First derivative (F350/F330))				time (s)	Binding, ACE2 (nm shift)	Binding, B6 (nm shift)	Binding, CoVA2-15 (nm shift)	Binding, CR3022 (nm shift)
-0.025391	-0.042045	0.036768				20	-0.001176	-0.001285		-0.000982	-0.00138	-0.001342		0	0	0	0	0
-0.02373	-0.413095	1.25404				20.022	-0.001175	-0.001284		-0.000979	-0.001375	-0.001337		0.202	0.003	0.004	0.005	0.009
-0.022068	-0.407954	1.26715				20.043	-0.001173	-0.001282		-0.000977	-0.001369	-0.001332		0.39	0.005	0.007	0.008	0.01
-0.020407	-0.402118	1.27609				20.065	-0.001172	-0.001281		-0.000975	-0.001363	-0.001327		0.592	0.002	0.006	0.013	0.012
-0.018745	-0.398859	1.27632				20.086	-0.001171	-0.001279		-0.000972	-0.001358	-0.001323		0.811	0.002	0.011	0.014	0.009
-0.017084	-0.399722	1.2734				20.108	-0.00117	-0.001278		-0.00097	-0.001352	-0.001318		0.998	0.006	0.011	0.017	0.009
-0.015422	-0.401568	1.26995				20.129	-0.001169	-0.001277		-0.000968	-0.001347	-0.001313		1.201	0.015	0.023	0.026	0.024
-0.013761	-0.402048	1.26585				20.151	-0.001167	-0.001275		-0.000965	-0.001341	-0.001308		1.404	0.018	0.03	0.036	0.022
-0.012099	-0.403371	1.26095				20.172	-0.001166	-0.001274		-0.000963	-0.001336	-0.001304		1.591	0.017	0.034	0.033	0.019
-0.010438	-0.40553	1.25587				20.194	-0.001165	-0.001272		-0.000961	-0.00133	-0.001299		1.793	0.015	0.028	0.039	0.023
-0.008776	-0.408098	1.25087				20.215	-0.001164	-0.001271		-0.000958	-0.001325	-0.001294		2.012	0.018	0.038	0.044	0.024
-0.007115	-0.410872	1.24315				20.237	-0.001162	-0.00127		-0.000956	-0.001319	-0.001289		2.199	0.015	0.04	0.043	0.024
-0.005453	-0.412858	1.23515				20.258	-0.001161	-0.001268		-0.000954	-0.001314	-0.001285		2.402	0.019	0.042	0.049	0.023
-0.003792	-0.414245	1.22756				20.28	-0.00116	-0.001267		-0.000951	-0.001308	-0.00128		2.605	0.017	0.053	0.051	0.02
-0.00213	-0.416048	1.21903				20.301	-0.001159	-0.001265		-0.000949	-0.001303	-0.001275		2.792	0.029	0.057	0.064	0.03
-0.000469	-0.418177	1.21144				20.323	-0.001157	-0.001264		-0.000947	-0.001297	-0.00127		2.995	0.021	0.053	0.065	0.022
0.001193	-0.419653	1.20541				20.344	-0.001156	-0.001263		-0.000944	-0.001292	-0.001266		3.213	0.025	0.059	0.061	0.024
0.002854	-0.419656	1.20119				20.366	-0.001155	-0.001261		-0.000942	-0.001286	-0.001261		3.4	0.019	0.059	0.064	0.02
0.004516	-0.420287	1.19894				20.387	-0.001154	-0.00126		-0.00094	-0.001281	-0.001256		3.588	0.034	0.073	0.077	0.03
0.006177	-0.421504	1.19743				20.409	-0.001152	-0.001258		-0.000937	-0.001275	-0.001251		3.806	0.022	0.069	0.073	0.026
0.007838	-0.422228	1.19574				20.43	-0.001151	-0.001257		-0.000935	-0.00127	-0.001247		3.993	0.025	0.07	0.08	0.027
0.0095	-0.42389	1.19371				20.452	-0.00115	-0.001256		-0.000933	-0.001264	-0.001242		4.196	0.028	0.076	0.079	0.031
0.011161	-0.42681	1.19096				20.473	-0.001148	-0.001254		-0.00093	-0.001259	-0.001237		4.414	0.03	0.079	0.091	0.023
0.012823	-0.429889	1.18862				20.495	-0.001147	-0.001253		-0.000928	-0.001253	-0.001232		4.602	0.032	0.085	0.094	0.033
0.014484	-0.431679	1.18615				20.516	-0.001146	-0.001251		-0.000926	-0.001248	-0.001228		4.789	0.037	0.092	0.101	0.035
0.016146	-0.432393	1.18376				20.538	-0.001145	-0.00125		-0.000923	-0.001242	-0.001223		5.007	0.039	0.093	0.1	0.034
0.017807	-0.433552	1.18087				20.559	-0.001143	-0.001248		-0.000921	-0.001237	-0.001218		5.21	0.033	0.093	0.102	0.037
0.019469	-0.435219	1.17695				20.581	-0.001142	-0.001247		-0.000919	-0.001231	-0.001214		5.397	0.035	0.095	0.107	0.032
0.02113	-0.437582	1.1734				20.602	-0.001141	-0.001246		-0.000917	-0.001226	-0.001209		5.6	0.044	0.107	0.115	0.032
0.022792	-0.440033	1.16995				20.624	-0.001139	-0.001244		-0.000914	-0.00122	-0.001204		5.803	0.044	0.115	0.115	0.043
0.024453	-0.442745	1.16645				20.645	-0.001138	-0.001243		-0.000912	-0.001215	-0.001199		5.99	0.04	0.104	0.118	0.031
0.026115	-0.445359	1.16447				20.667	-0.001137	-0.001241		-0.00091	-0.001209	-0.001195		6.208	0.04	0.111	0.119	0.036
0.027776	-0.448461	1.16278				20.688	-0.001135	-0.00124		-0.000907	-0.001204	-0.00119		6.411	0.044	0.122	0.136	0.041
0.029438	-0.451519	1.16027				20.71	-0.001134	-0.001238		-0.000905	-0.001198	-0.001185		6.598	0.048	0.127	0.131	0.041
0.031099	-0.454163	1.15785				20.731	-0.001133	-0.001237		-0.000903	-0.001193	-0.00118		6.801	0.046	0.123	0.133	0.036
0.032761	-0.455845	1.15652				20.753	-0.001131	-0.001235		-0.0009	-0.001188	-0.001176		7.004	0.053	0.129	0.14	0.041
0.034422	-0.456539	1.15729				20.774	-0.00113	-0.001234		-0.000898	-0.001182	-0.001171		7.191	0.055	0.135	0.139	0.037
0.036084	-0.457745	1.15872				20.796	-0.001129	-0.001233		-0.000896	-0.001177	-0.001166		7.394	0.05	0.139	0.148	0.036
0.037745	-0.460374	1.15999				20.817	-0.001127	-0.001231		-0.000893	-0.001171	-0.001162		7.612	0.054	0.139	0.157	0.046
0.039407	-0.464026	1.1619				20.839	-0.001126	-0.00123		-0.000891	-0.001166	-0.001157		7.8	0.058	0.141	0.158	0.045
0.041068	-0.467353	1.16229				20.86	-0.001125	-0.001228		-0.000889	-0.00116	-0.001152		7.987	0.06	0.151	0.165	0.046
0.04273	-0.470591	1.16244				20.882	-0.001123	-0.001227		-0.000886	-0.001155	-0.001148		8.205	0.06	0.151	0.168	0.046
0.044391	-0.474111	1.16295				20.904	-0.001122	-0.001225		-0.000884	-0.00115	-0.001143		8.392	0.061	0.151	0.166	0.047
0.046053	-0.476964	1.16336				20.925	-0.001121	-0.001224		-0.000882	-0.001144	-0.001138		8.595	0.065	0.164	0.177	0.048
0.047714	-0.48006	1.16358				20.947	-0.001119	-0.001222		-0.00088	-0.001139	-0.001133		8.813	0.067	0.161	0.175	0.05
0.049376	-0.483635	1.16448				20.968	-0.001118	-0.001221		-0.000877	-0.001133	-0.001129		9.001	0.064	0.162	0.175	0.043
0.051037	-0.486651	1.16475				20.99	-0.001116	-0.001219		-0.000875	-0.001128	-0.001124		9.188	0.063	0.167	0.18	0.046
0.052698	-0.489227	1.16449				21.011	-0.001115	-0.001218		-0.000873	-0.001123	-0.001119		9.406	0.072	0.172	0.182	0.046
0.05436	-0.492164	1.16406				21.033	-0.001114	-0.001217		-0.00087	-0.001117	-0.001115		9.593	0.065	0.175	0.183	0.054
0.056021	-0.495245	1.16444				21.054	-0.001112	-0.001215		-0.000868	-0.001112	-0.00111		9.796	0.069	0.185	0.197	0.054
0.057683	-0.498369	1.16501				21.076	-0.001111	-0.001214		-0.000866	-0.001106	-0.001105		10.015	0.078	0.186	0.2	0.061
0.059344	-0.500741	1.16484				21.097	-0.001109	-0.001212		-0.000863	-0.001101	-0.001101		10.202	0.073	0.191	0.202	0.058
0.061006	-0.502236	1.16548				21.119	-0.001108	-0.001211		-0.000861	-0.001096	-0.001096		10.389	0.072	0.185	0.204	0.052
0.062667	-0.503225	1.16655				21.14	-0.001107	-0.001209		-0.000859	-0.00109	-0.001091		10.607	0.081	0.194	0.217	0.063
0.064329	-0.504413	1.16771				21.162	-0.001105	-0.001208		-0.000857	-0.001085	-0.001087		10.795	0.079	0.198	0.219	0.063
0.06599	-0.504688	1.16867				21.183	-0.001104	-0.001206		-0.000854	-0.001079	-0.001082		10.997	0.079	0.199	0.216	0.06
0.067652	-0.503752	1.16857				21.205	-0.001102	-0.001205		-0.000852	-0.001074	-0.001077		11.2	0.081	0.204	0.217	0.068
0.069313	-0.503227	1.16826				21.226	-0.001101	-0.001203		-0.00085	-0.001069	-0.001072		11.403	0.081	0.204	0.211	0.058
0.070975	-0.502316	1.16833				21.248	-0.0011	-0.001202		-0.000847	-0.001063	-0.001068		11.59	0.085	0.209	0.225	0.063
0.072636	-0.501571	1.16851				21.269	-0.001098	-0.0012		-0.000845	-0.001058	-0.001063		11.809	0.079	0.21	0.228	0.063
0.074298	-0.502383	1.16968				21.291	-0.001097	-0.001199		-0.000843	-0.001053	-0.001058		12.011	0.084	0.215	0.229	0.061
0.075959	-0.503883	1.17005				21.312	-0.001095	-0.001197		-0.00084	-0.001047	-0.001054		12.199	0.085	0.219	0.239	0.066
0.077621	-0.505839	1.17148				21.334	-0.001094	-0.001196		-0.000838	-0.001042	-0.001049		12.386	0.083	0.216	0.233	0.064
0.079282	-0.507265	1.17241				21.355	-0.001092	-0.001194		-0.000836	-0.001037	-0.001044		12.604	0.081	0.223	0.237	0.061
0.080944	-0.507025	1.17325				21.377	-0.001091	-0.001193		-0.000833	-0.001031	-0.00104		12.791	0.088	0.231	0.244	0.061
0.082605	-0.50621	1.17494				21.398	-0.00109	-0.001191		-0.000831	-0.001026	-0.001035		12.994	0.099	0.235	0.251	0.074
0.084267	-0.504498	1.17565				21.42	-0.001088	-0.00119		-0.000829	-0.001021	-0.00103		13.213	0.095	0.233	0.25	0.071
0.085928	-0.503544	1.17554				21.441	-0.001087	-0.001188		-0.000827	-0.001015	-0.001026		13.4	0.098	0.239	0.256	0.067
0.08759	-0.504308	1.17617				21.463	-0.001085	-0.001187		-0.000824	-0.00101	-0.001021		13.587	0.096	0.242	0.259	0.071
0.089251	-0.503344	1.17714				21.484	-0.001084	-0.001185		-0.000822	-0.001005	-0.001016		13.805	0.098	0.243	0.262	0.07
0.090913	-0.502293	1.17757				21.506	-0.001082	-0.001184		-0.00082	-0.000999	-0.001012		13.993	0.107	0.252	0.268	0.072
0.092574	-0.502578	1.17789				21.527	-0.001081	-0.001182		-0.000817	-0.000994	-0.001007		14.195	0.105	0.254	0.276	0.073
0.094236	-0.502896	1.17753				21.549	-0.001079	-0.001181		-0.000815	-0.000989	-0.001002		14.414	0.097	0.255	0.27	0.075
0.095897	-0.501929	1.17669				21.57	-0.001078	-0.001179		-0.000813	-0.000983	-0.000998		14.601	0.094	0.252	0.272	0.069
0.097558	-0.500424	1.1756				21.592	-0.001076	-0.001178		-0.00081	-0.000978	-0.000993		14.788	0.103	0.259	0.28	0.075
0.09922	-0.499535	1.17544				21.613	-0.001075	-0.001176		-0.000808	-0.000973	-0.000988		15.007	0.101	0.257	0.279	0.074
0.100881	-0.498316	1.17696				21.635	-0.001073	-0.001175		-0.000806	-0.000967	-0.000984		15.194	0.108	0.269	0.288	0.078
0.102543	-0.497346	1.17738				21.656	-0.001072	-0.001173		-0.000804	-0.000962	-0.000979		15.397	0.103	0.268	0.29	0.073
0.104204	-0.497135	1.17722				21.678	-0.00107	-0.001172		-0.000801	-0.000957	-0.000974		15.615	0.112	0.269	0.294	0.077
0.105866	-0.497028	1.1773				21.699	-0.001069	-0.00117		-0.000799	-0.000951	-0.00097		15.802	0.106	0.27	0.295	0.077
0.107527	-0.497451	1.17745				21.721	-0.001067	-0.001169		-0.000797	-0.000946	-0.000965		15.989	0.111	0.282	0.303	0.083
0.109189	-0.499299	1.17835				21.742	-0.001066	-0.001167		-0.000794	-0.000941	-0.00096		16.208	0.117	0.281	0.303	0.082
0.11085	-0.500186	1.17874				21.764	-0.001064	-0.001166		-0.000792	-0.000935	-0.000956		16.395	0.109	0.281	0.302	0.081
0.112512	-0.50027	1.17883				21.785	-0.001063	-0.001164		-0.00079	-0.00093	-0.000951		16.598	0.116	0.286	0.313	0.083
0.114173	-0.500187	1.17935				21.807	-0.001061	-0.001163		-0.000787	-0.000925	-0.000946		16.801	0.119	0.291	0.313	0.089
0.115835	-0.498342	1.17828				21.829	-0.00106	-0.001161		-0.000785	-0.00092	-0.000942		17.003	0.125	0.293	0.321	0.088
0.117496	-0.496853	1.17779				21.85	-0.001058	-0.00116		-0.000783	-0.000914	-0.000937		17.191	0.122	0.291	0.318	0.08
0.119158	-0.495603	1.17686				21.872	-0.001057	-0.001158		-0.00078	-0.000909	-0.000932		17.409	0.124	0.301	0.326	0.09
0.120819	-0.494154	1.1755				21.893	-0.001055	-0.001157		-0.000778	-0.000904	-0.000928		17.612	0.127	0.306	0.331	0.095
0.122481	-0.494321	1.17486				21.915	-0.001054	-0.001155		-0.000776	-0.000898	-0.000923		17.799	0.118	0.299	0.325	0.084
0.124142	-0.494623	1.17428				21.936	-0.001052	-0.001154		-0.000773	-0.000893	-0.000918		17.986	0.127	0.311	0.34	0.094
0.125804	-0.494382	1.17455				21.958	-0.001051	-0.001152		-0.000771	-0.000888	-0.000914		18.205	0.124	0.306	0.335	0.087
0.127465	-0.493755	1.17445				21.979	-0.001049	-0.001151		-0.000769	-0.000883	-0.000909		18.392	0.131	0.315	0.343	0.091
0.129127	-0.492719	1.17443				22.001	-0.001048	-0.001149		-0.000766	-0.000877	-0.000904		18.595	0.128	0.314	0.343	0.092
0.130788	-0.493217	1.17436				22.022	-0.001046	-0.001148		-0.000764	-0.000872	-0.0009		18.813	0.137	0.327	0.355	0.103
0.13245	-0.494654	1.17496				22.044	-0.001045	-0.001146		-0.000762	-0.000867	-0.000895		19	0.132	0.328	0.354	0.092
0.134111	-0.494112	1.17437				22.065	-0.001043	-0.001145		-0.000759	-0.000861	-0.00089		19.187	0.14	0.331	0.358	0.101
0.135773	-0.492767	1.17511				22.087	-0.001042	-0.001143		-0.000757	-0.000856	-0.000885		19.406	0.136	0.334	0.358	0.093
0.137434	-0.492177	1.17596				22.108	-0.00104	-0.001142		-0.000755	-0.000851	-0.000881		19.593	0.139	0.338	0.363	0.098
0.139096	-0.491943	1.17716				22.13	-0.001039	-0.00114		-0.000752	-0.000846	-0.000876		19.796	0.138	0.333	0.363	0.091
0.140757	-0.492505	1.1776				22.151	-0.001037	-0.001139		-0.00075	-0.00084	-0.000871		20.014	0.131	0.333	0.364	0.091
0.142419	-0.49352	1.17775				22.173	-0.001035	-0.001137		-0.000748	-0.000835	-0.000867		20.201	0.144	0.347	0.373	0.098
0.14408	-0.493509	1.17858				22.194	-0.001034	-0.001136		-0.000745	-0.00083	-0.000862		20.389	0.135	0.344	0.369	0.1
0.145741	-0.492758	1.17886				22.216	-0.001032	-0.001134		-0.000743	-0.000824	-0.000857		20.607	0.139	0.348	0.371	0.098
0.147403	-0.49145	1.17753				22.237	-0.001031	-0.001133		-0.000741	-0.000819	-0.000853		20.794	0.135	0.349	0.37	0.099
0.149064	-0.490161	1.17744				22.259	-0.001029	-0.001131		-0.000738	-0.000814	-0.000848		20.997	0.14	0.352	0.377	0.096
0.150726	-0.488616	1.17788				22.28	-0.001028	-0.00113		-0.000736	-0.000809	-0.000843		21.2	0.147	0.354	0.38	0.104
0.152387	-0.486189	1.17828				22.302	-0.001026	-0.001128		-0.000734	-0.000803	-0.000838		21.403	0.149	0.359	0.389	0.1
0.154049	-0.482711	1.17949				22.323	-0.001025	-0.001127		-0.000731	-0.000798	-0.000834		21.59	0.147	0.361	0.389	0.103
0.15571	-0.476146	1.17983				22.345	-0.001023	-0.001125		-0.000729	-0.000793	-0.000829		21.808	0.146	0.355	0.393	0.095
0.157372	-0.467377	1.17981				22.366	-0.001021	-0.001124		-0.000726	-0.000787	-0.000824		21.995	0.145	0.362	0.393	0.1
0.159033	-0.452689	1.18142				22.388	-0.00102	-0.001122		-0.000724	-0.000782	-0.00082		22.198	0.154	0.365	0.397	0.108
0.160695	-0.433136	1.18254				22.409	-0.001018	-0.001121		-0.000722	-0.000777	-0.000815		22.401	0.156	0.375	0.404	0.112
0.162356	-0.411716	1.18377				22.431	-0.001017	-0.001119		-0.000719	-0.000772	-0.00081		22.604	0.155	0.371	0.406	0.107
0.164018	-0.387849	1.18465				22.452	-0.001015	-0.001118		-0.000717	-0.000766	-0.000805		22.791	0.157	0.376	0.409	0.11
0.165679	-0.362608	1.18548				22.474	-0.001014	-0.001116		-0.000715	-0.000761	-0.000801		23.009	0.161	0.381	0.41	0.112
0.167341	-0.336616	1.18508				22.495	-0.001012	-0.001115		-0.000712	-0.000756	-0.000796		23.197	0.161	0.384	0.412	0.107
0.169002	-0.306656	1.18616				22.517	-0.00101	-0.001113		-0.00071	-0.000751	-0.000791		23.399	0.159	0.383	0.415	0.111
0.170664	-0.274521	1.1862				22.538	-0.001009	-0.001112		-0.000707	-0.000745	-0.000786		23.602	0.163	0.383	0.421	0.114
0.172325	-0.241395	1.18551				22.56	-0.001007	-0.00111		-0.000705	-0.00074	-0.000782		23.805	0.164	0.392	0.421	0.116
0.173987	-0.203876	1.18463				22.581	-0.001006	-0.001109		-0.000703	-0.000735	-0.000777		23.992	0.164	0.39	0.424	0.113
0.175648	-0.163585	1.18497				22.603	-0.001004	-0.001107		-0.0007	-0.000729	-0.000772		24.211	0.163	0.391	0.429	0.11
0.17731	-0.118535	1.18443				22.624	-0.001003	-0.001106		-0.000698	-0.000724	-0.000767		24.413	0.169	0.391	0.428	0.119
0.178971	-0.068193	1.18516				22.646	-0.001001	-0.001104		-0.000695	-0.000719	-0.000763		24.601	0.168	0.397	0.428	0.111
0.180633	-0.014207	1.18518				22.667	-0.000999	-0.001103		-0.000693	-0.000714	-0.000758		24.788	0.166	0.402	0.434	0.117
0.182294	0.043767	1.18442				22.689	-0.000998	-0.001101		-0.000691	-0.000708	-0.000753		24.991	0.172	0.406	0.439	0.124
0.183956	0.104632	1.18396				22.711	-0.000996	-0.0011		-0.000688	-0.000703	-0.000748		25.193	0.171	0.404	0.439	0.12
0.185617	0.167469	1.18351				22.732	-0.000995	-0.001098		-0.000686	-0.000698	-0.000744		25.412	0.171	0.405	0.44	0.117
0.187279	0.232879	1.1845				22.754	-0.000993	-0.001097		-0.000683	-0.000692	-0.000739		25.599	0.172	0.411	0.446	0.122
0.18894	0.30448	1.18564				22.775	-0.000991	-0.001095		-0.000681	-0.000687	-0.000734		25.802	0.179	0.409	0.452	0.123
0.190601	0.38305	1.18592				22.797	-0.00099	-0.001094		-0.000679	-0.000682	-0.000729		25.989	0.169	0.412	0.447	0.122
0.192263	0.466961	1.18463				22.818	-0.000988	-0.001092		-0.000676	-0.000677	-0.000724		26.207	0.174	0.418	0.45	0.119
0.193924	0.552334	1.18481				22.84	-0.000987	-0.001091		-0.000674	-0.000671	-0.00072		26.395	0.179	0.42	0.455	0.126
0.195586	0.63719	1.18401				22.861	-0.000985	-0.001089		-0.000671	-0.000666	-0.000715		26.597	0.182	0.429	0.458	0.124
0.197247	0.724393	1.18493				22.883	-0.000984	-0.001088		-0.000669	-0.000661	-0.00071		26.8	0.184	0.424	0.458	0.122
0.198909	0.815209	1.18515				22.904	-0.000982	-0.001086		-0.000667	-0.000655	-0.000705		27.003	0.177	0.429	0.462	0.124
0.20057	0.901915	1.18461				22.926	-0.00098	-0.001085		-0.000664	-0.00065	-0.0007		27.19	0.179	0.426	0.464	0.121
0.202232	0.988095	1.18367				22.947	-0.000979	-0.001083		-0.000662	-0.000645	-0.000695		27.409	0.186	0.432	0.473	0.13
0.203893	1.08419	1.18402				22.969	-0.000977	-0.001082		-0.000659	-0.000639	-0.000691		27.596	0.185	0.437	0.473	0.129
0.205555	1.18374	1.18422				22.99	-0.000976	-0.00108		-0.000657	-0.000634	-0.000686		27.799	0.192	0.442	0.477	0.129
0.207216	1.28442	1.18394				23.012	-0.000974	-0.001079		-0.000655	-0.000629	-0.000681		28.001	0.186	0.447	0.482	0.134
0.208878	1.38632	1.18419				23.033	-0.000972	-0.001077		-0.000652	-0.000624	-0.000676		28.204	0.195	0.445	0.482	0.133
0.210539	1.48888	1.18362				23.055	-0.000971	-0.001076		-0.00065	-0.000618	-0.000671		28.391	0.188	0.448	0.485	0.139
0.212201	1.59482	1.18335				23.076	-0.000969	-0.001075		-0.000647	-0.000613	-0.000667		28.61	0.183	0.444	0.479	0.128
0.213862	1.70442	1.18332				23.098	-0.000968	-0.001073		-0.000645	-0.000608	-0.000662		28.797	0.194	0.452	0.485	0.132
0.215524	1.81487	1.18359				23.119	-0.000966	-0.001072		-0.000642	-0.000602	-0.000657		29	0.193	0.448	0.487	0.135
0.217185	1.92803	1.1834				23.141	-0.000964	-0.00107		-0.00064	-0.000597	-0.000652		29.202	0.195	0.456	0.489	0.131
0.218847	2.04162	1.18303				23.162	-0.000963	-0.001069		-0.000638	-0.000592	-0.000647		29.39	0.193	0.454	0.496	0.139
0.220508	2.15187	1.1821				23.184	-0.000961	-0.001067		-0.000635	-0.000586	-0.000642		29.592	0.197	0.459	0.49	0.137
0.22217	2.26041	1.18215				23.205	-0.00096	-0.001066		-0.000633	-0.000581	-0.000637		29.811	0.201	0.464	0.497	0.139
0.223831	2.36877	1.18158				23.227	-0.000958	-0.001064		-0.00063	-0.000576	-0.000633		30.011	0.196	0.454	0.493	0.135
0.225493	2.4804	1.18134				23.248	-0.000956	-0.001063		-0.000628	-0.00057	-0.000628		30.198	0.2	0.46	0.498	0.136
0.227154	2.58987	1.1808				23.27	-0.000955	-0.001061		-0.000626	-0.000565	-0.000623		30.416	0.206	0.474	0.508	0.14
0.228816	2.69742	1.17941				23.291	-0.000953	-0.001059		-0.000623	-0.00056	-0.000618		30.603	0.206	0.478	0.513	0.141
0.230477	2.80062	1.17876				23.313	-0.000951	-0.001058		-0.000621	-0.000555	-0.000613		30.806	0.201	0.466	0.508	0.141
0.232139	2.90055	1.17783				23.334	-0.00095	-0.001056		-0.000618	-0.000549	-0.000608		31.025	0.208	0.478	0.517	0.14
0.2338	2.99678	1.17817				23.356	-0.000948	-0.001055		-0.000616	-0.000544	-0.000603		31.212	0.209	0.478	0.514	0.14
0.235461	3.08701	1.17645				23.377	-0.000946	-0.001053		-0.000614	-0.000539	-0.000599		31.399	0.206	0.475	0.516	0.141
0.237123	3.17663	1.17679				23.399	-0.000945	-0.001052		-0.000611	-0.000534	-0.000594		31.617	0.217	0.483	0.521	0.145
0.238784	3.26427	1.17609				23.42	-0.000943	-0.00105		-0.000609	-0.000528	-0.000589		31.805	0.213	0.488	0.524	0.154
0.240446	3.34635	1.17649				23.442	-0.000941	-0.001048		-0.000607	-0.000523	-0.000584		32.007	0.216	0.49	0.531	0.149
0.242107	3.42304	1.17596				23.463	-0.000939	-0.001047		-0.000604	-0.000518	-0.000579		32.226	0.215	0.491	0.53	0.154
0.243769	3.49365	1.17622				23.485	-0.000938	-0.001045		-0.000602	-0.000513	-0.000575		32.413	0.212	0.489	0.531	0.144
0.24543	3.55891	1.17634				23.506	-0.000935	-0.001043		-0.0006	-0.000509	-0.00057		32.6	0.218	0.496	0.533	0.15
0.247092	3.62041	1.17583				23.528	-0.000933	-0.001042		-0.000597	-0.000504	-0.000566		32.819	0.222	0.498	0.54	0.153
0.248753	3.6786	1.17479				23.549	-0.000931	-0.00104		-0.000595	-0.0005	-0.000562		33.006	0.22	0.496	0.536	0.156
0.250415	3.73426	1.17643				23.571	-0.000928	-0.001038		-0.000593	-0.000496	-0.000558		33.209	0.216	0.499	0.534	0.15
0.252076	3.78623	1.17758				23.593	-0.000926	-0.001037		-0.00059	-0.000492	-0.000554		33.411	0.215	0.497	0.533	0.151
0.253738	3.83126	1.17722				23.614	-0.000924	-0.001035		-0.000588	-0.000488	-0.00055		33.614	0.221	0.503	0.539	0.152
0.255399	3.87055	1.17745				23.636	-0.000922	-0.001033		-0.000586	-0.000484	-0.000546		33.801	0.226	0.515	0.547	0.156
0.257061	3.9078	1.1769				23.657	-0.000919	-0.001031		-0.000583	-0.00048	-0.000542		34.02	0.226	0.506	0.542	0.154
0.258722	3.94308	1.17669				23.679	-0.000917	-0.00103		-0.000581	-0.000476	-0.000538		34.223	0.224	0.509	0.548	0.153
0.260384	3.97388	1.1789				23.7	-0.000914	-0.001028		-0.000579	-0.000472	-0.000534		34.41	0.227	0.513	0.552	0.159
0.262045	4.00347	1.18001				23.722	-0.000912	-0.001026		-0.000577	-0.000468	-0.00053		34.597	0.229	0.515	0.553	0.157
0.263707	4.0279	1.17786				23.743	-0.00091	-0.001025		-0.000574	-0.000464	-0.000527		34.815	0.225	0.512	0.552	0.153
0.265368	4.05056	1.17821				23.765	-0.000907	-0.001023		-0.000572	-0.000461	-0.000523		35.015	0.224	0.51	0.555	0.154
0.26703	4.06772	1.17831				23.786	-0.000905	-0.001021		-0.00057	-0.000457	-0.000519		35.202	0.233	0.525	0.566	0.164
0.268691	4.08354	1.17805				23.808	-0.000902	-0.001019		-0.000568	-0.000453	-0.000516		35.42	0.228	0.528	0.558	0.157
0.270353	4.09645	1.17796				23.829	-0.0009	-0.001018		-0.000565	-0.00045	-0.000512		35.607	0.23	0.516	0.561	0.157
0.272014	4.10835	1.17768				23.851	-0.000898	-0.001016		-0.000563	-0.000446	-0.000509		35.81	0.236	0.525	0.567	0.161
0.273676	4.11829	1.17835				23.872	-0.000895	-0.001014		-0.000561	-0.000443	-0.000506		36.029	0.229	0.527	0.566	0.159
0.275337	4.12637	1.17889				23.894	-0.000893	-0.001012		-0.000559	-0.000439	-0.000502		36.216	0.239	0.531	0.568	0.166
0.276999	4.13765	1.17916				23.915	-0.00089	-0.001011		-0.000557	-0.000436	-0.000499		36.403	0.233	0.532	0.574	0.159
0.27866	4.14812	1.17908				23.937	-0.000888	-0.001009		-0.000554	-0.000432	-0.000496		36.622	0.231	0.527	0.569	0.157
0.280321	4.15703	1.1783				23.958	-0.000885	-0.001007		-0.000552	-0.000429	-0.000493		36.809	0.238	0.537	0.579	0.164
0.281983	4.16418	1.17735				23.98	-0.000883	-0.001006		-0.00055	-0.000426	-0.00049		37.011	0.239	0.539	0.574	0.16
0.283644	4.16964	1.17731				24.001	-0.00088	-0.001004		-0.000548	-0.000423	-0.000487		37.23	0.237	0.536	0.575	0.167
0.285306	4.17276	1.17666				24.023	-0.000878	-0.001002		-0.000546	-0.000419	-0.000484		37.417	0.241	0.542	0.58	0.171
0.286967	4.1769	1.17591				24.044	-0.000875	-0.001		-0.000544	-0.000416	-0.000481		37.604	0.238	0.546	0.584	0.167
0.288629	4.17897	1.17599				24.066	-0.000873	-0.000999		-0.000542	-0.000413	-0.000478		37.823	0.239	0.541	0.587	0.164
0.29029	4.17914	1.17735				24.087	-0.00087	-0.000997		-0.00054	-0.00041	-0.000475		38.025	0.241	0.541	0.579	0.165
0.291952	4.17915	1.17598				24.109	-0.000867	-0.000995		-0.000537	-0.000407	-0.000473		38.213	0.245	0.556	0.587	0.167
0.293613	4.17855	1.17516				24.13	-0.000865	-0.000994		-0.000535	-0.000404	-0.00047		38.415	0.248	0.553	0.592	0.168
0.295275	4.17626	1.17486				24.152	-0.000862	-0.000992		-0.000533	-0.000401	-0.000467		38.618	0.248	0.552	0.59	0.166
0.296936	4.17124	1.17616				24.173	-0.00086	-0.00099		-0.000531	-0.000399	-0.000465		38.805	0.251	0.553	0.591	0.17
0.298598	4.16289	1.17652				24.195	-0.000857	-0.000988		-0.000529	-0.000396	-0.000462		39.024	0.252	0.557	0.599	0.171
0.300259	4.15526	1.1771				24.216	-0.000854	-0.000987		-0.000527	-0.000393	-0.00046		39.227	0.253	0.559	0.599	0.169
0.301921	4.14681	1.17548				24.238	-0.000852	-0.000985		-0.000525	-0.00039	-0.000458		39.414	0.247	0.554	0.594	0.162
0.303582	4.13898	1.17522				24.259	-0.000849	-0.000983		-0.000523	-0.000388	-0.000455		39.601	0.253	0.559	0.603	0.173
0.305244	4.13489	1.17587				24.281	-0.000847	-0.000982		-0.000521	-0.000385	-0.000453		39.819	0.258	0.561	0.61	0.175
0.306905	4.1312	1.17419				24.302	-0.000844	-0.00098		-0.000519	-0.000382	-0.000451		40.019	0.256	0.565	0.609	0.175
0.308567	4.12644	1.17433				24.324	-0.000841	-0.000978		-0.000517	-0.00038	-0.000449		40.222	0.257	0.569	0.615	0.173
0.310228	4.12178	1.17465				24.345	-0.000839	-0.000977		-0.000515	-0.000377	-0.000447		40.425	0.257	0.571	0.612	0.177
0.31189	4.11809	1.17458				24.367	-0.000836	-0.000975		-0.000513	-0.000375	-0.000445		40.612	0.262	0.575	0.613	0.18
0.313551	4.11518	1.17662				24.388	-0.000833	-0.000973		-0.000511	-0.000372	-0.000443		40.815	0.264	0.578	0.618	0.182
0.315213	4.1138	1.17598				24.41	-0.000831	-0.000972		-0.000509	-0.00037	-0.000441		41.033	0.257	0.572	0.615	0.178
0.316874	4.1173	1.17428				24.431	-0.000828	-0.00097		-0.000507	-0.000367	-0.000439		41.22	0.261	0.58	0.612	0.178
0.318536	4.12861	1.17561				24.453	-0.000825	-0.000968		-0.000505	-0.000365	-0.000437		41.408	0.254	0.575	0.617	0.177
0.320197	4.15088	1.17462				24.474	-0.000823	-0.000967		-0.000503	-0.000362	-0.000435		41.626	0.257	0.581	0.616	0.178
0.321859	4.18065	1.17472				24.496	-0.00082	-0.000965		-0.000501	-0.00036	-0.000433		41.813	0.268	0.585	0.624	0.183
0.32352	4.2252	1.17552				24.518	-0.000817	-0.000963		-0.000499	-0.000358	-0.000432		42.016	0.27	0.581	0.623	0.184
0.325181	4.2806	1.17569				24.539	-0.000814	-0.000962		-0.000497	-0.000356	-0.00043		42.219	0.265	0.587	0.626	0.178
0.326843	4.35454	1.1766				24.561	-0.000812	-0.00096		-0.000495	-0.000353	-0.000428		42.422	0.265	0.58	0.62	0.181
0.328504	4.43924	1.17696				24.582	-0.000809	-0.000959		-0.000493	-0.000351	-0.000427		42.609	0.269	0.59	0.629	0.184
0.330166	4.53613	1.17672				24.604	-0.000806	-0.000957		-0.000491	-0.000349	-0.000425		42.827	0.268	0.598	0.634	0.186
0.331827	4.64712	1.1751				24.625	-0.000803	-0.000955		-0.000489	-0.000347	-0.000424		43.014	0.267	0.593	0.629	0.19
0.333489	4.77663	1.17398				24.647	-0.000801	-0.000954		-0.000487	-0.000345	-0.000422		43.217	0.267	0.593	0.637	0.184
0.33515	4.92224	1.1743				24.668	-0.000798	-0.000952		-0.000485	-0.000343	-0.000421		43.42	0.27	0.592	0.635	0.191
0.336812	5.08294	1.17495				24.69	-0.000795	-0.000951		-0.000483	-0.000341	-0.000419		43.623	0.272	0.609	0.644	0.19
0.338473	5.25859	1.17254				24.711	-0.000792	-0.000949		-0.000481	-0.000338	-0.000418		43.81	0.28	0.61	0.65	0.198
0.340135	5.45795	1.17224				24.733	-0.00079	-0.000948		-0.00048	-0.000336	-0.000416		44.028	0.272	0.596	0.643	0.194
0.341796	5.68139	1.17273				24.754	-0.000787	-0.000946		-0.000478	-0.000334	-0.000415		44.231	0.28	0.604	0.647	0.194
0.343458	5.92368	1.17409				24.776	-0.000784	-0.000945		-0.000476	-0.000332	-0.000413		44.418	0.278	0.605	0.648	0.191
0.345119	6.19162	1.17347				24.797	-0.000781	-0.000943		-0.000474	-0.00033	-0.000412		44.621	0.28	0.609	0.65	0.196
0.346781	6.488	1.1736				24.819	-0.000779	-0.000942		-0.000472	-0.000328	-0.000411		44.824	0.279	0.614	0.651	0.197
0.348442	6.80866	1.17539				24.84	-0.000776	-0.00094		-0.00047	-0.000327	-0.000409		45.024	0.282	0.608	0.648	0.189
0.350104	7.15837	1.17585				24.862	-0.000773	-0.000939		-0.000468	-0.000325	-0.000408		45.226	0.292	0.619	0.655	0.203
0.351765	7.53345	1.17658				24.883	-0.00077	-0.000937		-0.000466	-0.000323	-0.000407		45.414	0.283	0.615	0.655	0.195
0.353427	7.93788	1.1763				24.905	-0.000767	-0.000936		-0.000464	-0.000321	-0.000405		45.632	0.286	0.621	0.66	0.197
0.355088	8.36592	1.17463				24.926	-0.000765	-0.000935		-0.000462	-0.000319	-0.000404		45.819	0.289	0.616	0.66	0.196
0.35675	8.82125	1.17523				24.948	-0.000762	-0.000933		-0.00046	-0.000317	-0.000403		46.022	0.289	0.613	0.658	0.198
0.358411	9.30547	1.17682				24.969	-0.000759	-0.000932		-0.000458	-0.000315	-0.000402		46.225	0.285	0.619	0.66	0.194
0.360073	9.78839	1.17664				24.991	-0.000756	-0.00093		-0.000456	-0.000314	-0.0004		46.428	0.287	0.621	0.667	0.197
0.361734	10.251	1.1762				25.012	-0.000753	-0.000929		-0.000454	-0.000312	-0.000399		46.615	0.289	0.628	0.663	0.2
0.363396	10.7693	1.17728				25.034	-0.000751	-0.000928		-0.000452	-0.00031	-0.000398		46.833	0.288	0.629	0.671	0.203
0.365057	11.3398	1.17767				25.055	-0.000748	-0.000926		-0.00045	-0.000308	-0.000397		47.02	0.286	0.626	0.663	0.196
0.366719	11.9284	1.17758				25.077	-0.000745	-0.000925		-0.000448	-0.000306	-0.000396		47.223	0.289	0.627	0.668	0.201
0.36838	12.527	1.17636				25.098	-0.000742	-0.000924		-0.000447	-0.000305	-0.000394		47.426	0.292	0.627	0.67	0.202
0.370042	13.1308	1.17549				25.12	-0.000739	-0.000923		-0.000445	-0.000303	-0.000393		47.629	0.291	0.628	0.671	0.2
0.371703	13.7379	1.17677				25.141	-0.000737	-0.000921		-0.000443	-0.000301	-0.000392		47.816	0.294	0.637	0.671	0.204
0.373364	14.3465	1.17761				25.163	-0.000734	-0.00092		-0.000441	-0.0003	-0.000391		48.034	0.295	0.637	0.679	0.205
0.375026	14.9453	1.17956				25.184	-0.000731	-0.000919		-0.000439	-0.000298	-0.000389		48.237	0.299	0.639	0.681	0.205
0.376687	15.5335	1.17977				25.206	-0.000728	-0.000918		-0.000437	-0.000296	-0.000388		48.424	0.299	0.634	0.678	0.2
0.378349	16.1142	1.1797				25.227	-0.000725	-0.000916		-0.000435	-0.000295	-0.000387		48.627	0.298	0.64	0.677	0.206
0.38001	16.6804	1.18111				25.249	-0.000723	-0.000915		-0.000433	-0.000293	-0.000386		48.83	0.296	0.636	0.683	0.207
0.381672	17.2268	1.1803				25.27	-0.00072	-0.000914		-0.000431	-0.000291	-0.000384		49.017	0.297	0.638	0.68	0.203
0.383333	17.7446	1.17945				25.292	-0.000717	-0.000913		-0.000429	-0.00029	-0.000383		49.22	0.299	0.645	0.686	0.209
0.384995	18.2392	1.17775				25.313	-0.000714	-0.000912		-0.000427	-0.000288	-0.000382		49.438	0.309	0.648	0.689	0.206
0.386656	18.7031	1.17745				25.335	-0.000712	-0.000911		-0.000425	-0.000286	-0.000381		49.626	0.307	0.648	0.686	0.206
0.388318	19.1353	1.17812				25.356	-0.000709	-0.000909		-0.000423	-0.000285	-0.000379		49.813	0.301	0.649	0.689	0.21
0.389979	19.5298	1.17771				25.378	-0.000706	-0.000908		-0.000421	-0.000283	-0.000378		50.013	0.305	0.646	0.69	0.209
0.391641	19.8827	1.17727				25.4	-0.000703	-0.000907		-0.000419	-0.000281	-0.000377		50.216	0.304	0.653	0.694	0.212
0.393302	20.2023	1.17623				25.421	-0.000701	-0.000906		-0.000418	-0.00028	-0.000376		50.403	0.304	0.654	0.695	0.214
0.394964	20.4831	1.17707				25.443	-0.000698	-0.000905		-0.000416	-0.000278	-0.000374		50.606	0.303	0.655	0.691	0.212
0.396625	20.7309	1.17761				25.464	-0.000695	-0.000904		-0.000414	-0.000277	-0.000373		50.824	0.313	0.658	0.7	0.217
0.398287	20.9435	1.1781				25.486	-0.000692	-0.000903		-0.000412	-0.000275	-0.000372		51.011	0.306	0.655	0.701	0.214
0.399948	21.1108	1.17708				25.507	-0.00069	-0.000902		-0.00041	-0.000273	-0.00037		51.214	0.311	0.661	0.7	0.217
0.40161	21.2323	1.17733				25.529	-0.000687	-0.000901		-0.000408	-0.000272	-0.000369		51.417	0.309	0.657	0.695	0.214
0.403271	21.3141	1.17757				25.55	-0.000684	-0.0009		-0.000406	-0.00027	-0.000368		51.62	0.309	0.657	0.701	0.221
0.404933	21.3546	1.17716				25.572	-0.000681	-0.000899		-0.000404	-0.000269	-0.000366		51.807	0.312	0.661	0.699	0.216
0.406594	21.3544	1.17698				25.593	-0.000679	-0.000898		-0.000402	-0.000267	-0.000365		52.025	0.311	0.666	0.705	0.215
0.408256	21.3178	1.17547				25.615	-0.000676	-0.000897		-0.0004	-0.000265	-0.000364		52.213	0.314	0.666	0.704	0.217
0.409917	21.2519	1.17627				25.636	-0.000673	-0.000896		-0.000398	-0.000264	-0.000362		52.415	0.314	0.668	0.706	0.216
0.411579	21.1585	1.1768				25.658	-0.000671	-0.000895		-0.000396	-0.000262	-0.000361		52.603	0.313	0.668	0.708	0.221
0.41324	21.0483	1.17483				25.679	-0.000668	-0.000894		-0.000394	-0.000261	-0.000359		52.821	0.313	0.668	0.705	0.22
0.414902	20.9326	1.17488				25.701	-0.000665	-0.000893		-0.000392	-0.000259	-0.000358		53.008	0.316	0.667	0.707	0.221
0.416563	20.7853	1.17408				25.722	-0.000663	-0.000893		-0.00039	-0.000258	-0.000357		53.211	0.322	0.673	0.716	0.223
0.418224	20.6251	1.17407				25.744	-0.00066	-0.000892		-0.000388	-0.000256	-0.000355		53.414	0.327	0.672	0.714	0.224
0.419886	20.4466	1.17417				25.765	-0.000657	-0.000891		-0.000386	-0.000254	-0.000354		53.601	0.314	0.67	0.709	0.223
0.421547	20.2606	1.17458				25.787	-0.000655	-0.00089		-0.000384	-0.000253	-0.000352		53.804	0.324	0.68	0.716	0.229
0.423209	20.0692	1.1751				25.808	-0.000652	-0.000889		-0.000382	-0.000251	-0.000351		54.022	0.322	0.67	0.719	0.223
0.42487	19.871	1.17547				25.83	-0.000649	-0.000888		-0.00038	-0.00025	-0.000349		54.209	0.324	0.681	0.724	0.228
0.426532	19.6719	1.17644				25.851	-0.000647	-0.000887		-0.000378	-0.000248	-0.000348		54.412	0.324	0.681	0.719	0.228
0.428193	19.4729	1.17691				25.873	-0.000644	-0.000886		-0.000376	-0.000246	-0.000346		54.615	0.324	0.679	0.723	0.231
0.429855	19.2718	1.17598				25.894	-0.000642	-0.000886		-0.000374	-0.000245	-0.000345		54.802	0.333	0.691	0.731	0.234
0.431516	19.0775	1.17683				25.916	-0.000639	-0.000885		-0.000372	-0.000243	-0.000343		55.002	0.33	0.687	0.728	0.227
0.433178	18.8899	1.17705				25.937	-0.000636	-0.000884		-0.00037	-0.000242	-0.000342		55.189	0.327	0.686	0.725	0.224
0.434839	18.7046	1.17693				25.959	-0.000634	-0.000883		-0.000368	-0.00024	-0.00034		55.408	0.334	0.692	0.733	0.232
0.436501	18.5226	1.17495				25.98	-0.000631	-0.000882		-0.000366	-0.000238	-0.000339		55.61	0.336	0.697	0.736	0.237
0.438162	18.3452	1.17364				26.002	-0.000629	-0.000882		-0.000364	-0.000237	-0.000337		55.798	0.335	0.695	0.73	0.232
0.439824	18.1706	1.17278				26.023	-0.000626	-0.000881		-0.000362	-0.000235	-0.000335		56	0.338	0.702	0.729	0.236
0.441485	17.9962	1.17263				26.045	-0.000624	-0.00088		-0.00036	-0.000233	-0.000334		56.203	0.33	0.692	0.734	0.235
0.443147	17.8334	1.17146				26.066	-0.000621	-0.000879		-0.000358	-0.000232	-0.000332		56.391	0.333	0.699	0.733	0.231
0.444808	17.6699	1.17137				26.088	-0.000618	-0.000878		-0.000356	-0.00023	-0.000331		56.593	0.33	0.699	0.731	0.234
0.44647	17.5085	1.17085				26.109	-0.000616	-0.000878		-0.000353	-0.000228	-0.000329		56.812	0.33	0.694	0.732	0.229
0.448131	17.3509	1.1711				26.131	-0.000613	-0.000877		-0.000351	-0.000227	-0.000328		56.999	0.344	0.698	0.739	0.238
0.449793	17.1994	1.17233				26.152	-0.000611	-0.000876		-0.000349	-0.000225	-0.000326		57.202	0.341	0.703	0.741	0.237
0.451454	17.0472	1.17246				26.174	-0.000608	-0.000875		-0.000347	-0.000223	-0.000324		57.404	0.335	0.703	0.742	0.234
0.453116	16.9005	1.1717				26.195	-0.000606	-0.000875		-0.000345	-0.000222	-0.000323		57.592	0.336	0.699	0.738	0.238
0.454777	16.755	1.17224				26.217	-0.000603	-0.000874		-0.000343	-0.00022	-0.000321		57.795	0.347	0.71	0.748	0.245
0.456439	16.6148	1.17338				26.238	-0.000601	-0.000873		-0.000341	-0.000218	-0.00032		58.013	0.343	0.71	0.744	0.237
0.4581	16.4805	1.1728				26.26	-0.000598	-0.000872		-0.000339	-0.000217	-0.000318		58.2	0.34	0.709	0.747	0.238
0.459762	16.3492	1.17112				26.281	-0.000596	-0.000871		-0.000337	-0.000215	-0.000316		58.403	0.342	0.712	0.749	0.236
0.461423	16.2185	1.17111				26.303	-0.000593	-0.000871		-0.000335	-0.000213	-0.000315		58.606	0.342	0.707	0.747	0.235
0.463084	16.0929	1.17008				26.325	-0.000591	-0.00087		-0.000332	-0.000211	-0.000313		58.793	0.343	0.712	0.747	0.233
0.464746	15.9727	1.16952				26.346	-0.000588	-0.000869		-0.00033	-0.00021	-0.000312		58.996	0.349	0.713	0.755	0.242
0.466407	15.8617	1.16844				26.368	-0.000586	-0.000868		-0.000328	-0.000208	-0.00031		59.214	0.354	0.719	0.755	0.239
0.468069	15.759	1.16794				26.389	-0.000584	-0.000868		-0.000326	-0.000206	-0.000309		59.401	0.349	0.716	0.753	0.241
0.46973	15.6453	1.16765				26.411	-0.000581	-0.000867		-0.000324	-0.000204	-0.000307		59.604	0.343	0.72	0.755	0.241
0.471392	15.5285	1.16812				26.432	-0.000579	-0.000866		-0.000322	-0.000203	-0.000306		59.807	0.35	0.719	0.753	0.245
0.473053	15.4119	1.16717				26.454	-0.000576	-0.000865		-0.00032	-0.000201	-0.000304		60.007	0.317	0.698	0.732	0.213
0.474715	15.2949	1.16698				26.475	-0.000574	-0.000865		-0.000318	-0.000199	-0.000303		60.21	0.32	0.699	0.737	0.218
0.476376	15.1797	1.16787				26.497	-0.000571	-0.000864		-0.000315	-0.000197	-0.000301		60.397	0.323	0.7	0.736	0.212
0.478038	15.0638	1.16938				26.518	-0.000569	-0.000863		-0.000313	-0.000196	-0.0003		60.616	0.321	0.698	0.733	0.205
0.479699	14.9477	1.1698				26.54	-0.000567	-0.000862		-0.000311	-0.000194	-0.000299		60.803	0.318	0.701	0.731	0.207
0.481361	14.8228	1.16905				26.561	-0.000564	-0.000861		-0.000309	-0.000192	-0.000297		61.006	0.317	0.697	0.733	0.211
0.483022	14.7014	1.16824				26.583	-0.000562	-0.000861		-0.000307	-0.00019	-0.000296		61.209	0.323	0.699	0.736	0.204
0.484684	14.5731	1.16808				26.604	-0.000559	-0.00086		-0.000305	-0.000188	-0.000294		61.396	0.324	0.703	0.741	0.219
0.486345	14.4475	1.1679				26.626	-0.000557	-0.000859		-0.000303	-0.000187	-0.000293		61.599	0.324	0.707	0.742	0.21
0.488007	14.3193	1.16749				26.647	-0.000554	-0.000858		-0.000301	-0.000185	-0.000292		61.817	0.325	0.702	0.738	0.21
0.489668	14.1931	1.16564				26.669	-0.000552	-0.000857		-0.000298	-0.000183	-0.000291		62.02	0.329	0.704	0.746	0.215
0.49133	14.0616	1.16471				26.69	-0.00055	-0.000857		-0.000296	-0.000181	-0.000289		62.207	0.323	0.694	0.737	0.208
0.492991	13.9286	1.16444				26.712	-0.000547	-0.000856		-0.000294	-0.000179	-0.000288		62.41	0.33	0.707	0.744	0.222
0.494653	13.792	1.165				26.733	-0.000545	-0.000855		-0.000292	-0.000177	-0.000287		62.613	0.326	0.702	0.737	0.22
0.496314	13.6599	1.16448				26.755	-0.000542	-0.000854		-0.00029	-0.000176	-0.000286		62.8	0.326	0.702	0.737	0.212
0.497976	13.5261	1.16294				26.776	-0.00054	-0.000853		-0.000288	-0.000174	-0.000285		63.018	0.326	0.704	0.743	0.215
0.499637	13.3881	1.16273				26.798	-0.000538	-0.000852		-0.000286	-0.000172	-0.000284		63.221	0.323	0.697	0.738	0.209
0.501299	13.2412	1.16321				26.819	-0.000535	-0.000851		-0.000284	-0.00017	-0.000283		63.408	0.325	0.702	0.741	0.22
0.50296	13.1032	1.16241				26.841	-0.000533	-0.000851		-0.000282	-0.000168	-0.000281		63.611	0.321	0.704	0.734	0.215
0.504622	12.9627	1.16185				26.862	-0.000531	-0.00085		-0.00028	-0.000166	-0.00028		63.814	0.323	0.696	0.739	0.214
0.506283	12.8186	1.16218				26.884	-0.000528	-0.000849		-0.000278	-0.000164	-0.000279		64.001	0.325	0.702	0.738	0.216
0.507945	12.6774	1.16328				26.905	-0.000526	-0.000848		-0.000275	-0.000163	-0.000278		64.219	0.327	0.703	0.744	0.214
0.509606	12.5383	1.16375				26.927	-0.000523	-0.000847		-0.000273	-0.000161	-0.000278		64.407	0.327	0.7	0.746	0.215
0.511267	12.3932	1.16416				26.948	-0.000521	-0.000846		-0.000271	-0.000159	-0.000277		64.609	0.328	0.703	0.736	0.212
0.512929	12.249	1.16441				26.97	-0.000519	-0.000845		-0.000269	-0.000157	-0.000276		64.797	0.324	0.699	0.747	0.218
0.51459	12.107	1.16494				26.991	-0.000516	-0.000844		-0.000267	-0.000155	-0.000275		65.015	0.325	0.701	0.743	0.221
0.516252	11.9676	1.1645				27.013	-0.000514	-0.000844		-0.000265	-0.000153	-0.000274		65.202	0.326	0.701	0.741	0.218
0.517913	11.827	1.16375				27.034	-0.000512	-0.000843		-0.000263	-0.000151	-0.000273		65.405	0.323	0.707	0.737	0.211
0.519575	11.7019	1.16431				27.056	-0.000509	-0.000842		-0.000261	-0.000149	-0.000273		65.608	0.325	0.697	0.742	0.215
0.521236	11.584	1.16528				27.077	-0.000507	-0.000841		-0.000259	-0.000147	-0.000272		65.795	0.327	0.708	0.742	0.216
0.522898	11.4579	1.16616				27.099	-0.000504	-0.00084		-0.000257	-0.000145	-0.000271		65.998	0.329	0.704	0.742	0.22
0.524559	11.331	1.16711				27.12	-0.000502	-0.000839		-0.000255	-0.000143	-0.00027		66.216	0.339	0.712	0.751	0.224
0.526221	11.2078	1.16821				27.142	-0.0005	-0.000838		-0.000253	-0.000141	-0.00027		66.403	0.335	0.701	0.75	0.217
0.527882	11.0874	1.16922				27.163	-0.000497	-0.000837		-0.000251	-0.000139	-0.000269		66.606	0.332	0.706	0.741	0.215
0.529544	10.9688	1.17005				27.185	-0.000495	-0.000836		-0.000249	-0.000137	-0.000268		66.809	0.33	0.704	0.743	0.215
0.531205	10.8575	1.17054				27.207	-0.000493	-0.000835		-0.000247	-0.000135	-0.000268		66.996	0.32	0.704	0.739	0.208
0.532867	10.751	1.1707				27.228	-0.00049	-0.000834		-0.000245	-0.000133	-0.000267		67.199	0.327	0.707	0.748	0.219
0.534528	10.6506	1.17119				27.25	-0.000488	-0.000833		-0.000243	-0.000131	-0.000267		67.417	0.33	0.707	0.75	0.22
0.53619	10.5526	1.17131				27.271	-0.000486	-0.000832		-0.000241	-0.000129	-0.000266		67.605	0.329	0.709	0.745	0.219
0.537851	10.4546	1.17155				27.293	-0.000483	-0.000831		-0.000239	-0.000127	-0.000266		67.807	0.329	0.703	0.747	0.221
0.539513	10.364	1.1715				27.314	-0.000481	-0.00083		-0.000238	-0.000125	-0.000265		68.01	0.326	0.703	0.744	0.214
0.541174	10.2763	1.17104				27.336	-0.000478	-0.000829		-0.000236	-0.000123	-0.000265		68.197	0.329	0.711	0.746	0.221
0.542836	10.1921	1.17025				27.357	-0.000476	-0.000828		-0.000234	-0.000121	-0.000264		68.4	0.327	0.705	0.743	0.215
0.544497	10.1082	1.16966				27.379	-0.000474	-0.000827		-0.000232	-0.000119	-0.000264		68.618	0.327	0.704	0.743	0.211
0.546159	10.0286	1.16895				27.4	-0.000471	-0.000826		-0.00023	-0.000116	-0.000263		68.806	0.327	0.703	0.744	0.216
0.54782	9.95053	1.16808				27.422	-0.000469	-0.000825		-0.000228	-0.000114	-0.000263		69.009	0.323	0.704	0.739	0.209
0.549482	9.87725	1.16706				27.443	-0.000467	-0.000824		-0.000226	-0.000112	-0.000262		69.211	0.329	0.707	0.748	0.214
0.551143	9.80498	1.16773				27.465	-0.000464	-0.000823		-0.000224	-0.00011	-0.000262		69.414	0.326	0.703	0.744	0.218
0.552805	9.73663	1.16852				27.486	-0.000462	-0.000822		-0.000222	-0.000108	-0.000261		69.601	0.333	0.707	0.75	0.222
0.554466	9.67271	1.17009				27.508	-0.00046	-0.000821		-0.00022	-0.000105	-0.000261		69.82	0.327	0.705	0.743	0.215
0.556127	9.6078	1.17122				27.529	-0.000457	-0.00082		-0.000218	-0.000103	-0.00026		70.007	0.334	0.713	0.749	0.222
0.557789	9.54577	1.17234				27.551	-0.000455	-0.000819		-0.000216	-0.000101	-0.00026		70.194	0.333	0.713	0.747	0.22
0.55945	9.48812	1.17425				27.572	-0.000453	-0.000818		-0.000214	-9.8e-05	-0.00026		70.412	0.33	0.706	0.752	0.222
0.561112	9.43108	1.17508				27.594	-0.00045	-0.000816		-0.000212	-9.6e-05	-0.000259		70.615	0.33	0.706	0.744	0.215
0.562773	9.37456	1.17672				27.615	-0.000448	-0.000815		-0.00021	-9.4e-05	-0.000259		70.803	0.336	0.718	0.752	0.219
0.564435	9.31744	1.17951				27.637	-0.000445	-0.000814		-0.000208	-9.1e-05	-0.000258		71.021	0.33	0.708	0.744	0.214
0.566096	9.26368	1.18139				27.658	-0.000443	-0.000813		-0.000207	-8.9e-05	-0.000258		71.208	0.334	0.708	0.752	0.216
0.567758	9.21075	1.18241				27.68	-0.000441	-0.000812		-0.000205	-8.6e-05	-0.000257		71.395	0.33	0.71	0.747	0.215
0.569419	9.15962	1.18333				27.701	-0.000438	-0.000811		-0.000203	-8.4e-05	-0.000257		71.598	0.33	0.707	0.747	0.214
0.571081	9.11291	1.18454				27.723	-0.000436	-0.00081		-0.000201	-8.1e-05	-0.000256		71.817	0.33	0.707	0.749	0.218
0.572742	9.06827	1.18664				27.744	-0.000434	-0.000808		-0.000199	-7.9e-05	-0.000256		72.004	0.328	0.708	0.752	0.216
0.574404	9.02354	1.18793				27.766	-0.000431	-0.000807		-0.000197	-7.6e-05	-0.000255		72.222	0.33	0.711	0.754	0.221
0.576065	8.97873	1.18811				27.787	-0.000429	-0.000806		-0.000195	-7.4e-05	-0.000254		72.409	0.333	0.709	0.754	0.213
0.577727	8.93371	1.18961				27.809	-0.000427	-0.000805		-0.000193	-7.1e-05	-0.000254		72.596	0.327	0.707	0.747	0.216
0.579388	8.89344	1.19074				27.83	-0.000424	-0.000804		-0.000191	-6.8e-05	-0.000253		72.799	0.332	0.71	0.754	0.22
0.58105	8.85319	1.19111				27.852	-0.000422	-0.000802		-0.000188	-6.6e-05	-0.000252		73.018	0.334	0.708	0.754	0.22
0.582711	8.8138	1.19209				27.873	-0.00042	-0.000801		-0.000186	-6.3e-05	-0.000252		73.205	0.33	0.712	0.75	0.22
0.584373	8.77674	1.19388				27.895	-0.000417	-0.0008		-0.000184	-6e-05	-0.000251		73.408	0.33	0.71	0.754	0.221
0.586034	8.73926	1.19562				27.916	-0.000415	-0.000798		-0.000182	-5.8e-05	-0.00025		73.61	0.327	0.705	0.748	0.218
0.587696	8.70422	1.19972				27.938	-0.000412	-0.000797		-0.00018	-5.5e-05	-0.000249		73.798	0.332	0.708	0.75	0.224
0.589357	8.67323	1.20517				27.959	-0.00041	-0.000796		-0.000178	-5.2e-05	-0.000248		74	0.325	0.707	0.747	0.211
0.591019	8.64288	1.20989				27.981	-0.000408	-0.000795		-0.000176	-4.9e-05	-0.000247		74.219	0.336	0.714	0.758	0.225
0.59268	8.60983	1.21349				28.002	-0.000405	-0.000793		-0.000174	-4.6e-05	-0.000246		74.406	0.333	0.711	0.75	0.214
0.594342	8.57884	1.21814				28.024	-0.000403	-0.000792		-0.000172	-4.3e-05	-0.000245		74.593	0.331	0.708	0.749	0.218
0.596003	8.54498	1.22342				28.045	-0.000401	-0.000791		-0.000169	-4.1e-05	-0.000244		74.812	0.333	0.71	0.748	0.219
0.597665	8.51474	1.22967				28.067	-0.000398	-0.000789		-0.000167	-3.8e-05	-0.000243		74.999	0.329	0.704	0.747	0.213
0.599326	8.4839	1.2363				28.089	-0.000396	-0.000788		-0.000165	-3.5e-05	-0.000242		75.202	0.33	0.704	0.75	0.218
0.600987	8.45339	1.24359				28.11	-0.000393	-0.000786		-0.000163	-3.2e-05	-0.000241		75.42	0.334	0.708	0.752	0.217
0.602649	8.42377	1.25319				28.132	-0.000391	-0.000785		-0.00016	-2.9e-05	-0.000239		75.607	0.332	0.711	0.752	0.223
0.60431	8.39289	1.26415				28.153	-0.000389	-0.000784		-0.000158	-2.6e-05	-0.000238		75.794	0.33	0.706	0.753	0.22
0.605972	8.3651	1.27472				28.175	-0.000386	-0.000782		-0.000156	-2.2e-05	-0.000236		76.013	0.331	0.707	0.75	0.216
0.607633	8.33786	1.28596				28.196	-0.000384	-0.000781		-0.000153	-1.9e-05	-0.000235		76.216	0.336	0.713	0.759	0.221
0.609295	8.3119	1.29877				28.218	-0.000381	-0.000779		-0.000151	-1.6e-05	-0.000233		76.403	0.33	0.712	0.752	0.213
0.610956	8.28344	1.31323				28.239	-0.000379	-0.000778		-0.000148	-1.3e-05	-0.000232		76.621	0.331	0.71	0.75	0.22
0.612618	8.25399	1.32859				28.261	-0.000377	-0.000776		-0.000146	-1e-05	-0.00023		76.808	0.326	0.706	0.749	0.214
0.614279	8.22836	1.3453				28.282	-0.000374	-0.000775		-0.000143	-7e-06	-0.000228		76.996	0.329	0.704	0.75	0.209
0.615941	8.20141	1.36487				28.304	-0.000372	-0.000773		-0.000141	-3e-06	-0.000226		77.214	0.338	0.711	0.756	0.219
0.617602	8.17019	1.38614				28.325	-0.000369	-0.000772		-0.000138	0	-0.000224		77.417	0.336	0.712	0.755	0.217
0.619264	8.13872	1.40661				28.347	-0.000367	-0.00077		-0.000136	3e-06	-0.000222		77.604	0.342	0.716	0.758	0.221
0.620925	8.10677	1.4293				28.368	-0.000365	-0.000769		-0.000133	7e-06	-0.00022		77.822	0.329	0.71	0.752	0.22
0.622587	8.07368	1.45223				28.39	-0.000362	-0.000767		-0.000131	1e-05	-0.000218		78.01	0.334	0.716	0.757	0.22
0.624248	8.04329	1.47559				28.411	-0.00036	-0.000765		-0.000128	1.3e-05	-0.000216		78.197	0.342	0.716	0.761	0.225
0.62591	8.0148	1.50127				28.433	-0.000357	-0.000764		-0.000125	1.7e-05	-0.000214		78.415	0.338	0.716	0.757	0.225
0.627571	7.98644	1.52972				28.454	-0.000355	-0.000762		-0.000122	2e-05	-0.000211		78.618	0.334	0.706	0.753	0.218
0.629233	7.95534	1.55764				28.476	-0.000353	-0.00076		-0.00012	2.4e-05	-0.000209		78.805	0.337	0.712	0.756	0.227
0.630894	7.92005	1.58579				28.497	-0.00035	-0.000759		-0.000117	2.7e-05	-0.000206		78.992	0.331	0.709	0.753	0.215
0.632556	7.88409	1.61449				28.519	-0.000348	-0.000757		-0.000114	3.1e-05	-0.000204		79.211	0.331	0.715	0.757	0.213
0.634217	7.85213	1.6429				28.54	-0.000345	-0.000755		-0.000111	3.4e-05	-0.000201		79.398	0.334	0.712	0.756	0.221
0.635879	7.82134	1.67113				28.562	-0.000343	-0.000754		-0.000108	3.8e-05	-0.000198		79.601	0.332	0.712	0.752	0.219
0.63754	7.79145	1.69952				28.583	-0.000341	-0.000752		-0.000105	4.1e-05	-0.000196		79.819	0.331	0.708	0.749	0.216
0.639202	7.75914	1.72734				28.605	-0.000338	-0.00075		-0.000102	4.5e-05	-0.000193		80.006	0.332	0.714	0.759	0.218
0.640863	7.72757	1.75477				28.626	-0.000336	-0.000748		-9.9e-05	4.9e-05	-0.00019		80.194	0.336	0.71	0.757	0.221
0.642525	7.6955	1.78334				28.648	-0.000333	-0.000747		-9.6e-05	5.2e-05	-0.000187		80.412	0.331	0.704	0.751	0.216
0.644186	7.66092	1.81114				28.669	-0.000331	-0.000745		-9.3e-05	5.6e-05	-0.000184		80.599	0.337	0.714	0.756	0.222
0.645847	7.62927	1.83756				28.691	-0.000329	-0.000743		-9e-05	6e-05	-0.00018		80.802	0.34	0.713	0.754	0.221
0.647509	7.59796	1.86269				28.712	-0.000326	-0.000741		-8.7e-05	6.3e-05	-0.000177		81.02	0.338	0.717	0.755	0.216
0.64917	7.56467	1.88845				28.734	-0.000324	-0.000739		-8.4e-05	6.7e-05	-0.000174		81.208	0.325	0.712	0.751	0.215
0.650832	7.52991	1.91464				28.755	-0.000321	-0.000737		-8e-05	7.1e-05	-0.000171		81.395	0.331	0.707	0.752	0.215
0.652493	7.49823	1.93957				28.777	-0.000319	-0.000735		-7.7e-05	7.4e-05	-0.000167		81.613	0.338	0.718	0.762	0.226
0.654155	7.46747	1.9632				28.798	-0.000317	-0.000733		-7.4e-05	7.8e-05	-0.000164		81.816	0.331	0.71	0.753	0.213
0.655816	7.4342	1.98599				28.82	-0.000314	-0.000731		-7.1e-05	8.2e-05	-0.00016		82.003	0.338	0.708	0.753	0.217
0.657478	7.40146	2.0079				28.841	-0.000312	-0.000729		-6.7e-05	8.6e-05	-0.000156		82.222	0.334	0.713	0.751	0.215
0.659139	7.37291	2.02686				28.863	-0.000309	-0.000727		-6.4e-05	8.9e-05	-0.000153		82.409	0.333	0.714	0.758	0.214
0.660801	7.34401	2.04425				28.884	-0.000307	-0.000725		-6e-05	9.3e-05	-0.000149		82.596	0.331	0.714	0.756	0.218
0.662462	7.31439	2.06602				28.906	-0.000304	-0.000723		-5.7e-05	9.7e-05	-0.000145		82.814	0.339	0.709	0.757	0.222
0.664124	7.28461	2.09103				28.927	-0.000302	-0.000721		-5.4e-05	0.000101	-0.000141		83.017	0.335	0.711	0.753	0.213
0.665785	7.25662	2.10831				28.949	-0.0003	-0.000719		-5e-05	0.000104	-0.000137		83.204	0.336	0.713	0.757	0.22
0.667447	7.22985	2.12406				28.97	-0.000297	-0.000717		-4.7e-05	0.000108	-0.000133		83.407	0.334	0.709	0.756	0.225
0.669108	7.20095	2.13681				28.992	-0.000295	-0.000715		-4.3e-05	0.000112	-0.000129		83.61	0.337	0.713	0.753	0.216
0.67077	7.1718	2.14783				29.014	-0.000292	-0.000713		-3.9e-05	0.000116	-0.000125		83.797	0.332	0.712	0.755	0.221
0.672431	7.14482	2.15905				29.035	-0.00029	-0.000711		-3.6e-05	0.000119	-0.000121		84.016	0.336	0.717	0.758	0.219
0.674093	7.11503	2.1697				29.057	-0.000288	-0.000708		-3.2e-05	0.000123	-0.000117		84.218	0.334	0.709	0.752	0.215
0.675754	7.08161	2.17835				29.078	-0.000285	-0.000706		-2.8e-05	0.000127	-0.000113		84.406	0.335	0.708	0.751	0.207
0.677416	7.05061	2.18476				29.1	-0.000283	-0.000704		-2.5e-05	0.000131	-0.000108		84.608	0.34	0.714	0.761	0.219
0.679077	7.0213	2.19174				29.121	-0.00028	-0.000702		-2.1e-05	0.000134	-0.000104		84.811	0.334	0.714	0.76	0.224
0.680739	6.99245	2.20048				29.143	-0.000278	-0.000699		-1.7e-05	0.000138	-0.0001		84.998	0.333	0.717	0.758	0.217
0.6824	6.96094	2.21091				29.164	-0.000276	-0.000697		-1.4e-05	0.000142	-9.5e-05		85.217	0.335	0.713	0.756	0.217
0.684062	6.9301	2.22069				29.186	-0.000273	-0.000695		-1e-05	0.000146	-9.1e-05		85.42	0.335	0.707	0.756	0.214
0.685723	6.90054	2.2285				29.207	-0.000271	-0.000693		-6e-06	0.000149	-8.6e-05		85.607	0.332	0.713	0.755	0.213
0.687385	6.87148	2.23583				29.229	-0.000268	-0.00069		-2e-06	0.000153	-8.2e-05		85.794	0.333	0.707	0.754	0.216
0.689046	6.84204	2.24408				29.25	-0.000266	-0.000688		2e-06	0.000157	-7.7e-05		86.012	0.331	0.713	0.759	0.218
0.690708	6.81317	2.25302				29.272	-0.000264	-0.000685		6e-06	0.00016	-7.3e-05		86.2	0.334	0.711	0.756	0.215
0.692369	6.78616	2.2632				29.293	-0.000261	-0.000683		9e-06	0.000164	-6.8e-05		86.402	0.343	0.713	0.762	0.222
0.69403	6.75824	2.27341				29.315	-0.000259	-0.000681		1.3e-05	0.000168	-6.3e-05		86.621	0.344	0.715	0.761	0.224
0.695692	6.72943	2.28391				29.336	-0.000256	-0.000678		1.7e-05	0.000171	-5.9e-05		86.808	0.333	0.711	0.757	0.213
0.697353	6.70145	2.29681				29.358	-0.000254	-0.000676		2.1e-05	0.000175	-5.4e-05		86.995	0.336	0.717	0.76	0.22
0.699015	6.67204	2.31064				29.379	-0.000252	-0.000673		2.5e-05	0.000179	-4.9e-05		87.214	0.335	0.715	0.76	0.216
0.700676	6.6403	2.32583				29.401	-0.000249	-0.000671		2.9e-05	0.000182	-4.4e-05		87.401	0.33	0.711	0.755	0.217
0.702338	6.61055	2.3415				29.422	-0.000247	-0.000668		3.3e-05	0.000186	-4e-05		87.604	0.341	0.72	0.765	0.223
0.703999	6.58228	2.35404				29.444	-0.000244	-0.000666		3.7e-05	0.000189	-3.5e-05		87.822	0.334	0.712	0.755	0.216
0.705661	6.55486	2.36132				29.465	-0.000242	-0.000663		4.1e-05	0.000193	-3e-05		88.009	0.336	0.71	0.761	0.22
0.707322	6.52548	2.37704				29.487	-0.00024	-0.000661		4.5e-05	0.000196	-2.5e-05		88.196	0.329	0.713	0.761	0.221
0.708984	6.49476	2.39597				29.508	-0.000237	-0.000658		4.9e-05	0.0002	-2e-05		88.415	0.332	0.707	0.755	0.214
0.710645	6.46557	2.41639				29.53	-0.000235	-0.000656		5.3e-05	0.000203	-1.5e-05		88.618	0.334	0.712	0.758	0.22
0.712307	6.43631	2.43934				29.551	-0.000232	-0.000653		5.7e-05	0.000207	-1e-05		88.805	0.337	0.715	0.754	0.214
0.713968	6.40704	2.46042				29.573	-0.00023	-0.00065		6.1e-05	0.00021	-5e-06		89.008	0.341	0.71	0.76	0.216
0.71563	6.38078	2.48933				29.594	-0.000227	-0.000648		6.5e-05	0.000214	0		89.21	0.333	0.714	0.756	0.214
0.717291	6.35481	2.51962				29.616	-0.000225	-0.000645		6.9e-05	0.000217	4e-06		89.398	0.341	0.714	0.76	0.221
0.718953	6.33075	2.54989				29.637	-0.000223	-0.000642		7.3e-05	0.00022	9e-06		89.616	0.338	0.717	0.762	0.22
0.720614	6.30778	2.57888				29.659	-0.00022	-0.00064		7.7e-05	0.000224	1.4e-05		89.819	0.335	0.711	0.755	0.218
0.722276	6.28345	2.60695				29.68	-0.000218	-0.000637		8.1e-05	0.000227	1.9e-05
0.723937	6.2586	2.63347				29.702	-0.000215	-0.000634		8.5e-05	0.00023	2.4e-05
0.725599	6.23388	2.65878				29.723	-0.000213	-0.000631		8.9e-05	0.000234	2.9e-05
0.72726	6.21002	2.68405				29.745	-0.000211	-0.000629		9.4e-05	0.000237	3.4e-05
0.728922	6.18406	2.70905				29.766	-0.000208	-0.000626		9.8e-05	0.00024	3.9e-05
0.730583	6.16051	2.73413				29.788	-0.000206	-0.000623		0.000102	0.000243	4.4e-05
0.732245	6.1395	2.75972				29.809	-0.000203	-0.00062		0.000106	0.000247	4.9e-05
0.733906	6.11607	2.78335				29.831	-0.000201	-0.000617		0.00011	0.00025	5.4e-05
0.735568	6.09085	2.80611				29.852	-0.000199	-0.000615		0.000114	0.000253	5.9e-05
0.737229	6.06543	2.82988				29.874	-0.000196	-0.000612		0.000118	0.000256	6.4e-05
0.73889	6.04152	2.8516				29.896	-0.000194	-0.000609		0.000122	0.000259	6.9e-05
0.740552	6.01854	2.87175				29.917	-0.000191	-0.000606		0.000126	0.000262	7.4e-05
0.742213	5.99649	2.88929				29.939	-0.000189	-0.000603		0.00013	0.000265	7.9e-05
0.743875	5.97508	2.90874				29.96	-0.000187	-0.0006		0.000134	0.000268	8.4e-05
0.745536	5.95293	2.92855				29.982	-0.000184	-0.000597		0.000138	0.000271	8.9e-05
0.747198	5.92964	2.94564				30.003	-0.000182	-0.000594		0.000142	0.000274	9.4e-05
0.748859	5.90578	2.96032				30.025	-0.000179	-0.000591		0.000146	0.000277	9.9e-05
0.750521	5.88488	2.97111				30.046	-0.000177	-0.000588		0.00015	0.00028	0.000104
0.752182	5.86404	2.97821				30.068	-0.000175	-0.000585		0.000154	0.000283	0.000109
0.753844	5.84187	2.98229				30.089	-0.000172	-0.000582		0.000158	0.000286	0.000114
0.755505	5.81948	2.98535				30.111	-0.00017	-0.000579		0.000162	0.000289	0.000119
0.757167	5.79729	2.9803				30.132	-0.000167	-0.000576		0.000166	0.000291	0.000124
0.758828	5.77785	2.97381				30.154	-0.000165	-0.000573		0.00017	0.000294	0.000129
0.76049	5.75635	2.96958				30.175	-0.000162	-0.00057		0.000174	0.000297	0.000134
0.762151	5.73358	2.96218				30.197	-0.00016	-0.000567		0.000177	0.0003	0.000139
0.763813	5.71124	2.95237				30.218	-0.000158	-0.000564		0.000181	0.000303	0.000144
0.765474	5.69219	2.94012				30.24	-0.000155	-0.000561		0.000185	0.000306	0.000149
0.767136	5.67305	2.92771				30.261	-0.000153	-0.000558		0.000189	0.000308	0.000154
0.768797	5.65304	2.91817				30.283	-0.00015	-0.000555		0.000193	0.000311	0.000159
0.770459	5.63463	2.9106				30.304	-0.000148	-0.000552		0.000197	0.000314	0.000164
0.77212	5.61639	2.89999				30.326	-0.000145	-0.000549		0.000201	0.000317	0.000169
0.773782	5.59999	2.88881				30.347	-0.000143	-0.000545		0.000205	0.000319	0.000174
0.775443	5.58174	2.88869				30.369	-0.000141	-0.000542		0.000208	0.000322	0.000179
0.777105	5.56247	2.88624				30.39	-0.000138	-0.000539		0.000212	0.000325	0.000184
0.778766	5.54496	2.87938				30.412	-0.000136	-0.000536		0.000216	0.000328	0.000189
0.780428	5.52694	2.87406				30.433	-0.000133	-0.000533		0.00022	0.00033	0.000194
0.782089	5.50937	2.87449				30.455	-0.000131	-0.00053		0.000224	0.000333	0.000199
0.78375	5.4922	2.88348				30.476	-0.000128	-0.000526		0.000227	0.000336	0.000205
0.785412	5.47686	2.89815				30.498	-0.000126	-0.000523		0.000231	0.000339	0.00021
0.787073	5.46089	2.9162				30.519	-0.000124	-0.00052		0.000235	0.000341	0.000215
0.788735	5.44369	2.9437				30.541	-0.000121	-0.000517		0.000239	0.000344	0.00022
0.790396	5.42638	2.98049				30.562	-0.000119	-0.000514		0.000242	0.000347	0.000225
0.792058	5.40949	3.02757				30.584	-0.000116	-0.00051		0.000246	0.00035	0.00023
0.793719	5.3922	3.08561				30.605	-0.000114	-0.000507		0.00025	0.000352	0.000235
0.795381	5.37461	3.15562				30.627	-0.000111	-0.000504		0.000254	0.000355	0.00024
0.797042	5.35834	3.23761				30.648	-0.000109	-0.000501		0.000257	0.000358	0.000245
0.798704	5.34322	3.33329				30.67	-0.000106	-0.000497		0.000261	0.000361	0.00025
0.800365	5.32714	3.44556				30.691	-0.000104	-0.000494		0.000265	0.000364	0.000255
0.802027	5.3118	3.57397				30.713	-0.000102	-0.000491		0.000268	0.000366	0.00026
0.803688	5.2979	3.71962				30.734	-9.9e-05	-0.000487		0.000272	0.000369	0.000266
0.80535	5.28352	3.88527				30.756	-9.7e-05	-0.000484		0.000276	0.000372	0.000271
0.807011	5.26826	4.07056				30.778	-9.4e-05	-0.000481		0.000279	0.000375	0.000276
0.808673	5.25339	4.27549				30.799	-9.2e-05	-0.000478		0.000283	0.000378	0.000281
0.810334	5.23952	4.49911				30.821	-8.9e-05	-0.000474		0.000287	0.000381	0.000286
0.811996	5.22483	4.74233				30.842	-8.7e-05	-0.000471		0.000291	0.000384	0.000291
0.813657	5.2099	5.00996				30.864	-8.4e-05	-0.000468		0.000294	0.000387	0.000297
0.815319	5.19395	5.30379				30.885	-8.2e-05	-0.000464		0.000298	0.00039	0.000302
0.81698	5.17964	5.61607				30.907	-7.9e-05	-0.000461		0.000302	0.000393	0.000307
0.818642	5.16612	5.95543				30.928	-7.7e-05	-0.000458		0.000305	0.000396	0.000312
0.820303	5.15271	6.32902				30.95	-7.4e-05	-0.000454		0.000309	0.000399	0.000318
0.821965	5.13808	6.72789				30.971	-7.2e-05	-0.000451		0.000313	0.000402	0.000323
0.823626	5.1244	7.1507				30.993	-6.9e-05	-0.000448		0.000316	0.000405	0.000328
0.825288	5.11242	7.59326				31.014	-6.7e-05	-0.000444		0.00032	0.000408	0.000333
0.826949	5.09871	8.05751				31.036	-6.5e-05	-0.000441		0.000324	0.000411	0.000339
0.82861	5.0836	8.54055				31.057	-6.2e-05	-0.000437		0.000327	0.000414	0.000344
0.830272	5.06882	9.04412				31.079	-6e-05	-0.000434		0.000331	0.000418	0.000349
0.831933	5.05695	9.56446				31.1	-5.7e-05	-0.000431		0.000335	0.000421	0.000355
0.833595	5.04408	10.0879				31.122	-5.5e-05	-0.000427		0.000339	0.000424	0.00036
0.835256	5.03287	10.5786				31.143	-5.2e-05	-0.000424		0.000342	0.000428	0.000366
0.836918	5.02328	11.06				31.165	-5e-05	-0.00042		0.000346	0.000431	0.000371
0.838579	5.01348	11.5853				31.186	-4.7e-05	-0.000417		0.00035	0.000434	0.000376
0.840241	5.00217	12.1242				31.208	-4.5e-05	-0.000414		0.000354	0.000438	0.000382
0.841902	4.98989	12.6577				31.229	-4.2e-05	-0.00041		0.000357	0.000441	0.000387
0.843564	4.97706	13.1753				31.251	-4e-05	-0.000407		0.000361	0.000445	0.000393
0.845225	4.96447	13.6828				31.272	-3.7e-05	-0.000403		0.000365	0.000448	0.000398
0.846887	4.95273	14.1765				31.294	-3.5e-05	-0.0004		0.000369	0.000452	0.000404
0.848548	4.94031	14.6584				31.315	-3.2e-05	-0.000397		0.000372	0.000455	0.000409
0.85021	4.92759	15.1189				31.337	-3e-05	-0.000393		0.000376	0.000459	0.000415
0.851871	4.91502	15.556				31.358	-2.7e-05	-0.00039		0.00038	0.000462	0.00042
0.853533	4.90308	15.9678				31.38	-2.5e-05	-0.000386		0.000384	0.000466	0.000426
0.855194	4.89125	16.3559				31.401	-2.2e-05	-0.000383		0.000388	0.00047	0.000431
0.856856	4.87957	16.7144				31.423	-2e-05	-0.000379		0.000392	0.000473	0.000437
0.858517	4.86904	17.0382				31.444	-1.7e-05	-0.000376		0.000395	0.000477	0.000443
0.860179	4.85921	17.3283				31.466	-1.5e-05	-0.000372		0.000399	0.000481	0.000448
0.86184	4.84863	17.5858				31.487	-1.2e-05	-0.000369		0.000403	0.000485	0.000454
0.863502	4.83796	17.811				31.509	-9e-06	-0.000366		0.000407	0.000489	0.000459
0.865163	4.82722	17.9984				31.53	-7e-06	-0.000362		0.000411	0.000492	0.000465
0.866825	4.81626	18.1514				31.552	-4e-06	-0.000359		0.000415	0.000496	0.000471
0.868486	4.80574	18.2709				31.573	-2e-06	-0.000355		0.000419	0.0005	0.000476
0.870148	4.79649	18.3589				31.595	1e-06	-0.000352		0.000423	0.000504	0.000482
0.871809	4.78868	18.4151				31.616	3e-06	-0.000348		0.000427	0.000508	0.000488
0.87347	4.78008	18.4393				31.638	6e-06	-0.000345		0.000431	0.000512	0.000493
0.875132	4.77132	18.4396				31.659	8e-06	-0.000341		0.000435	0.000516	0.000499
0.876793	4.7625	18.4121				31.681	1.1e-05	-0.000338		0.000439	0.00052	0.000505
0.878455	4.75308	18.3597				31.703	1.3e-05	-0.000334		0.000443	0.000524	0.00051
0.880116	4.74358	18.2944				31.724	1.6e-05	-0.000331		0.000447	0.000528	0.000516
0.881778	4.73373	18.2162				31.746	1.9e-05	-0.000327		0.000451	0.000532	0.000522
0.883439	4.72476	18.1232				31.767	2.1e-05	-0.000324		0.000455	0.000537	0.000528
0.885101	4.71759	18.0192				31.789	2.4e-05	-0.00032		0.000459	0.000541	0.000533
0.886762	4.70878	17.9085				31.81	2.6e-05	-0.000317		0.000463	0.000545	0.000539
0.888424	4.70024	17.7976				31.832	2.9e-05	-0.000313		0.000467	0.000549	0.000545
0.890085	4.6931	17.6808				31.853	3.2e-05	-0.00031		0.000471	0.000553	0.000551
0.891747	4.68576	17.5469				31.875	3.4e-05	-0.000306		0.000475	0.000557	0.000556
0.893408	4.67749	17.4081				31.896	3.7e-05	-0.000303		0.000479	0.000562	0.000562
0.89507	4.66899	17.2698				31.918	3.9e-05	-0.000299		0.000483	0.000566	0.000568
0.896731	4.66132	17.1257				31.939	4.2e-05	-0.000296		0.000487	0.00057	0.000574
0.898393	4.65411	16.9749				31.961	4.5e-05	-0.000293		0.000491	0.000575	0.000579
0.900054	4.64593	16.8258				31.982	4.7e-05	-0.000289		0.000496	0.000579	0.000585
0.901716	4.6374	16.6811				32.004	5e-05	-0.000286		0.0005	0.000583	0.000591
0.903377	4.62936	16.5339				32.025	5.3e-05	-0.000282		0.000504	0.000587	0.000597
0.905039	4.62141	16.3857				32.047	5.5e-05	-0.000279		0.000508	0.000592	0.000602
0.9067	4.61305	16.2424				32.068	5.8e-05	-0.000275		0.000512	0.000596	0.000608
0.908362	4.60392	16.1006				32.09	6.1e-05	-0.000272		0.000516	0.000601	0.000614
0.910023	4.59556	15.9604				32.111	6.3e-05	-0.000268		0.00052	0.000605	0.00062
0.911685	4.58822	15.8256				32.133	6.6e-05	-0.000265		0.000524	0.000609	0.000625
0.913346	4.58033	15.6878				32.154	6.9e-05	-0.000261		0.000528	0.000614	0.000631
0.915008	4.57275	15.5508				32.176	7.1e-05	-0.000258		0.000533	0.000618	0.000637
0.916669	4.56405	15.4176				32.197	7.4e-05	-0.000254		0.000537	0.000623	0.000642
0.91833	4.55413	15.2864				32.219	7.7e-05	-0.000251		0.000541	0.000627	0.000648
0.919992	4.54585	15.1606				32.24	8e-05	-0.000248		0.000545	0.000631	0.000654
0.921653	4.53773	15.0375				32.262	8.2e-05	-0.000244		0.000549	0.000636	0.000659
0.923315	4.52997	14.9139				32.283	8.5e-05	-0.000241		0.000553	0.00064	0.000665
0.924976	4.52232	14.7929				32.305	8.8e-05	-0.000237		0.000557	0.000645	0.000671
0.926638	4.51322	14.6739				32.326	9.1e-05	-0.000234		0.000561	0.000649	0.000676
0.928299	4.50493	14.5557				32.348	9.3e-05	-0.00023		0.000565	0.000654	0.000682
0.929961	4.49717	14.4399				32.369	9.6e-05	-0.000227		0.000569	0.000658	0.000688
0.931622	4.48923	14.3294				32.391	9.9e-05	-0.000224		0.000573	0.000663	0.000693
0.933284	4.48188	14.2189				32.412	0.000102	-0.00022		0.000577	0.000667	0.000699
0.934945	4.47539	14.108				32.434	0.000105	-0.000217		0.000581	0.000672	0.000705
0.936607	4.46814	13.9934				32.455	0.000107	-0.000213		0.000585	0.000676	0.00071
0.938268	4.45951	13.881				32.477	0.00011	-0.00021		0.000589	0.000681	0.000716
0.93993	4.45025	13.7781				32.498	0.000113	-0.000207		0.000593	0.000685	0.000721
0.941591	4.44176	13.6838				32.52	0.000116	-0.000203		0.000597	0.00069	0.000727
0.943253	4.43405	13.5874				32.541	0.000119	-0.0002		0.000601	0.000694	0.000732
0.944914	4.42675	13.4775				32.563	0.000122	-0.000197		0.000605	0.000699	0.000738
0.946576	4.42016	13.3684				32.585	0.000124	-0.000193		0.000609	0.000703	0.000743
0.948237	4.41346	13.2561				32.606	0.000127	-0.00019		0.000612	0.000708	0.000749
0.949899	4.40653	13.144				32.628	0.00013	-0.000187		0.000616	0.000712	0.000754
0.95156	4.39961	13.0299				32.649	0.000133	-0.000183		0.00062	0.000717	0.000759
0.953222	4.39264	12.9093				32.671	0.000136	-0.00018		0.000624	0.000721	0.000765
0.954883	4.38552	12.7898				32.692	0.000139	-0.000177		0.000628	0.000726	0.00077
0.956545	4.3778	12.6726				32.714	0.000142	-0.000174		0.000631	0.000731	0.000775
0.958206	4.37119	12.5515				32.735	0.000145	-0.00017		0.000635	0.000735	0.000781
0.959868	4.36649	12.4304				32.757	0.000148	-0.000167		0.000639	0.00074	0.000786
0.961529	4.3601	12.3045				32.778	0.000151	-0.000164		0.000642	0.000744	0.000791
0.96319	4.35377	12.1748				32.8	0.000154	-0.000161		0.000646	0.000749	0.000796
0.964852	4.34763	12.044				32.821	0.000157	-0.000157		0.00065	0.000753	0.000802
0.966513	4.34082	11.9107				32.843	0.00016	-0.000154		0.000653	0.000758	0.000807
0.968175	4.33387	11.7781				32.864	0.000163	-0.000151		0.000657	0.000763	0.000812
0.969836	4.32747	11.6453				32.886	0.000166	-0.000148		0.000661	0.000767	0.000817
0.971498	4.321	11.5117				32.907	0.000169	-0.000145		0.000664	0.000772	0.000822
0.973159	4.31331	11.3747				32.929	0.000172	-0.000142		0.000668	0.000776	0.000827
0.974821	4.30663	11.2395				32.95	0.000175	-0.000138		0.000671	0.000781	0.000832
0.976482	4.29921	11.1029				32.972	0.000178	-0.000135		0.000675	0.000786	0.000837
0.978144	4.29094	10.968				32.993	0.000181	-0.000132		0.000678	0.00079	0.000842
0.979805	4.28478	10.8353				33.015	0.000184	-0.000129		0.000682	0.000795	0.000847
0.981467	4.27976	10.7001				33.036	0.000187	-0.000126		0.000685	0.000799	0.000852
0.983128	4.27443	10.5642				33.058	0.00019	-0.000123		0.000689	0.000804	0.000857
0.98479	4.26847	10.4327				33.079	0.000193	-0.00012		0.000692	0.000808	0.000862
0.986451	4.26249	10.3043				33.101	0.000197	-0.000117		0.000695	0.000813	0.000867
0.988113	4.25589	10.179				33.122	0.0002	-0.000114		0.000699	0.000818	0.000871
0.989774	4.25015	10.0564				33.144	0.000203	-0.000111		0.000702	0.000822	0.000876
0.991436	4.24525	9.93625				33.165	0.000206	-0.000108		0.000705	0.000827	0.000881
0.993097	4.23961	9.8218				33.187	0.000209	-0.000105		0.000709	0.000831	0.000886
0.994759	4.23302	9.71966				33.208	0.000212	-0.000102		0.000712	0.000836	0.00089
0.99642	4.22727	9.61754				33.23	0.000216	-9.9e-05		0.000715	0.000841	0.000895
0.998082	4.22221	9.50385				33.251	0.000219	-9.6e-05		0.000719	0.000845	0.0009
0.999743	4.21467	9.39359				33.273	0.000222	-9.3e-05		0.000722	0.00085	0.000904
1.00141	4.20712	9.28759				33.294	0.000225	-9e-05		0.000725	0.000854	0.000909
1.00307	4.20159	9.18464				33.316	0.000228	-8.7e-05		0.000728	0.000859	0.000913
1.00473	4.19566	9.08886				33.337	0.000231	-8.4e-05		0.000732	0.000864	0.000918
1.00639	4.18929	8.99432				33.359	0.000235	-8.1e-05		0.000735	0.000868	0.000922
1.00805	4.18426	8.9059				33.38	0.000238	-7.8e-05		0.000738	0.000873	0.000926
1.00971	4.17869	8.81794				33.402	0.000241	-7.5e-05		0.000741	0.000877	0.000931
1.01137	4.1727	8.73261				33.423	0.000244	-7.2e-05		0.000745	0.000882	0.000935
1.01303	4.16661	8.64836				33.445	0.000248	-6.9e-05		0.000748	0.000887	0.00094
1.0147	4.16151	8.56791				33.467	0.000251	-6.6e-05		0.000751	0.000891	0.000944
1.01636	4.15699	8.48995				33.488	0.000254	-6.3e-05		0.000754	0.000896	0.000948
1.01802	4.15223	8.41307				33.51	0.000257	-6.1e-05		0.000757	0.0009	0.000952
1.01968	4.1489	8.33795				33.531	0.000261	-5.8e-05		0.000761	0.000905	0.000957
1.02134	4.14408	8.26618				33.553	0.000264	-5.5e-05		0.000764	0.00091	0.000961
1.023	4.13865	8.19815				33.574	0.000267	-5.2e-05		0.000767	0.000914	0.000965
1.02466	4.13338	8.1304				33.596	0.000271	-4.9e-05		0.00077	0.000919	0.000969
1.02633	4.12784	8.0641				33.617	0.000274	-4.6e-05		0.000773	0.000923	0.000973
1.02799	4.1228	7.99991				33.639	0.000277	-4.4e-05		0.000776	0.000928	0.000977
1.02965	4.11761	7.93422				33.66	0.00028	-4.1e-05		0.00078	0.000932	0.000981
1.03131	4.11246	7.87384				33.682	0.000284	-3.8e-05		0.000783	0.000937	0.000985
1.03297	4.10733	7.81153				33.703	0.000287	-3.5e-05		0.000786	0.000942	0.000989
1.03463	4.10171	7.75117				33.725	0.00029	-3.2e-05		0.000789	0.000946	0.000993
1.0363	4.09736	7.6947				33.746	0.000294	-3e-05		0.000792	0.000951	0.000997
1.03796	4.09361	7.63747				33.768	0.000297	-2.7e-05		0.000796	0.000955	0.001001
1.03962	4.08862	7.58349				33.789	0.0003	-2.4e-05		0.000799	0.00096	0.001005
1.04128	4.08562	7.53275				33.811	0.000304	-2.1e-05		0.000802	0.000964	0.001009
1.04294	4.08283	7.48249				33.832	0.000307	-1.8e-05		0.000805	0.000969	0.001013
1.0446	4.07809	7.43431				33.854	0.00031	-1.6e-05		0.000809	0.000973	0.001017
1.04627	4.07307	7.38846				33.875	0.000314	-1.3e-05		0.000812	0.000978	0.001021
1.04793	4.0687	7.34823				33.897	0.000317	-1e-05		0.000815	0.000982	0.001025
1.04959	4.06454	7.30249				33.918	0.000321	-8e-06		0.000818	0.000987	0.001028
1.05125	4.06093	7.25792				33.94	0.000324	-5e-06		0.000822	0.000991	0.001032
1.05291	4.05726	7.21168				33.961	0.000327	-2e-06		0.000825	0.000996	0.001036
1.05457	4.05275	7.16822				33.983	0.000331	1e-06		0.000828	0.001	0.00104
1.05623	4.04973	7.12683				34.004	0.000334	3e-06		0.000832	0.001005	0.001043
1.0579	4.04335	7.08468				34.026	0.000337	6e-06		0.000835	0.001009	0.001047
1.05956	4.03878	7.04422				34.047	0.000341	9e-06		0.000839	0.001014	0.001051
1.06122	4.03426	7.00622				34.069	0.000344	1.2e-05		0.000842	0.001018	0.001055
1.06288	4.03013	6.96492				34.09	0.000348	1.4e-05		0.000845	0.001023	0.001058
1.06454	4.02546	6.92596				34.112	0.000351	1.7e-05		0.000849	0.001027	0.001062
1.0662	4.02086	6.89324				34.133	0.000354	2e-05		0.000852	0.001032	0.001066
1.06786	4.01986	6.85869				34.155	0.000358	2.2e-05		0.000856	0.001036	0.001069
1.06953	4.0156	6.82429				34.176	0.000361	2.5e-05		0.00086	0.00104	0.001073
1.07119	4.01191	6.79163				34.198	0.000365	2.8e-05		0.000863	0.001045	0.001076
1.07285	4.00781	6.75563				34.219	0.000368	3e-05		0.000867	0.001049	0.00108
1.07451	4.00378	6.72088				34.241	0.000371	3.3e-05		0.00087	0.001054	0.001084
1.07617	4.00077	6.69006				34.262	0.000375	3.6e-05		0.000874	0.001058	0.001087
1.07783	3.99699	6.65561				34.284	0.000378	3.8e-05		0.000878	0.001062	0.001091
1.07949	3.99255	6.62368				34.305	0.000382	4.1e-05		0.000882	0.001067	0.001094
1.08116	3.98832	6.59322				34.327	0.000385	4.4e-05		0.000885	0.001071	0.001098
1.08282	3.98454	6.55988				34.348	0.000389	4.7e-05		0.000889	0.001076	0.001101
1.08448	3.97912	6.52724				34.37	0.000392	4.9e-05		0.000893	0.00108	0.001105
1.08614	3.97414	6.49305				34.392	0.000395	5.2e-05		0.000897	0.001084	0.001108
1.0878	3.97064	6.46005				34.413	0.000399	5.5e-05		0.000901	0.001089	0.001112
1.08946	3.96743	6.42551				34.435	0.000402	5.7e-05		0.000905	0.001093	0.001115
1.09112	3.96359	6.39202				34.456	0.000406	6e-05		0.000909	0.001097	0.001119
1.09279	3.9601	6.35719				34.478	0.000409	6.3e-05		0.000913	0.001102	0.001122
1.09445	3.95628	6.32488				34.499	0.000413	6.5e-05		0.000917	0.001106	0.001126
1.09611	3.9531	6.29181				34.521	0.000416	6.8e-05		0.000921	0.00111	0.001129
1.09777	3.94954	6.25777				34.542	0.00042	7.1e-05		0.000925	0.001114	0.001133
1.09943	3.94688	6.22305				34.564	0.000423	7.3e-05		0.000929	0.001119	0.001136
1.10109	3.94358	6.19451				34.585	0.000426	7.6e-05		0.000933	0.001123	0.001139
1.10275	3.93992	6.1607				34.607	0.00043	7.9e-05		0.000938	0.001127	0.001143
1.10442	3.93663	6.12789				34.628	0.000433	8.1e-05		0.000942	0.001131	0.001146
1.10608	3.9334	6.09364				34.65	0.000437	8.4e-05		0.000946	0.001135	0.001149
1.10774	3.93101	6.0574				34.671	0.00044	8.7e-05		0.00095	0.00114	0.001153
1.1094	3.92575	6.02372				34.693	0.000444	8.9e-05		0.000955	0.001144	0.001156
1.11106	3.9226	5.98813				34.714	0.000447	9.2e-05		0.000959	0.001148	0.001159
1.11272	3.91885	5.95541				34.736	0.00045	9.5e-05		0.000964	0.001152	0.001163
1.11438	3.91677	5.92169				34.757	0.000454	9.7e-05		0.000968	0.001156	0.001166
1.11605	3.91339	5.88904				34.779	0.000457	0.0001		0.000972	0.00116	0.001169
1.11771	3.90894	5.85582				34.8	0.000461	0.000103		0.000977	0.001165	0.001173
1.11937	3.90593	5.825				34.822	0.000464	0.000105		0.000981	0.001169	0.001176
1.12103	3.90271	5.79131				34.843	0.000467	0.000108		0.000986	0.001173	0.001179
1.12269	3.90001	5.75752				34.865	0.000471	0.000111		0.000991	0.001177	0.001182
1.12435	3.89529	5.72283				34.886	0.000474	0.000113		0.000995	0.001181	0.001186
1.12602	3.89115	5.68748				34.908	0.000478	0.000116		0.001	0.001185	0.001189
1.12768	3.88967	5.65623				34.929	0.000481	0.000119		0.001004	0.001189	0.001192
1.12934	3.88709	5.62107				34.951	0.000484	0.000121		0.001009	0.001193	0.001196
1.131	3.88509	5.58687				34.972	0.000488	0.000124		0.001014	0.001197	0.001199
1.13266	3.88343	5.55206				34.994	0.000491	0.000127		0.001018	0.001201	0.001202
1.13432	3.88062	5.52171				35.015	0.000495	0.000129		0.001023	0.001205	0.001205
1.13599	3.87833	5.48794				35.037	0.000498	0.000132		0.001028	0.001209	0.001209
1.13765	3.87478	5.4548				35.058	0.000501	0.000135		0.001033	0.001212	0.001212
1.13931	3.8716	5.42226				35.08	0.000505	0.000137		0.001037	0.001216	0.001215
1.14097	3.8701	5.39346				35.101	0.000508	0.00014		0.001042	0.00122	0.001218
1.14263	3.86803	5.36457				35.123	0.000511	0.000143		0.001047	0.001224	0.001222
1.14429	3.86632	5.33376				35.144	0.000515	0.000145		0.001052	0.001228	0.001225
1.14595	3.8638	5.3041				35.166	0.000518	0.000148		0.001057	0.001231	0.001228
1.14762	3.86138	5.27419				35.187	0.000521	0.000151		0.001061	0.001235	0.001231
1.14928	3.85912	5.24216				35.209	0.000525	0.000153		0.001066	0.001239	0.001235
1.15094	3.85683	5.21031				35.23	0.000528	0.000156		0.001071	0.001243	0.001238
1.1526	3.85534	5.1826				35.252	0.000531	0.000159		0.001076	0.001246	0.001241
1.15426	3.85407	5.15455				35.274	0.000534	0.000161		0.001081	0.00125	0.001244
1.15592	3.85231	5.12419				35.295	0.000538	0.000164		0.001086	0.001253	0.001248
1.15758	3.85062	5.0953				35.317	0.000541	0.000166		0.001091	0.001257	0.001251
1.15925	3.84923	5.06608				35.338	0.000544	0.000169		0.001096	0.00126	0.001254
1.16091	3.8471	5.03522				35.36	0.000547	0.000172		0.0011	0.001264	0.001258
1.16257	3.84545	5.00561				35.381	0.000551	0.000174		0.001105	0.001267	0.001261
1.16423	3.84317	4.9753				35.403	0.000554	0.000177		0.00111	0.001271	0.001264
1.16589	3.84168	4.94732				35.424	0.000557	0.00018		0.001115	0.001274	0.001267
1.16755	3.83978	4.92089				35.446	0.00056	0.000182		0.00112	0.001278	0.001271
1.16921	3.83693	4.8936				35.467	0.000563	0.000185		0.001125	0.001281	0.001274
1.17088	3.83532	4.86534				35.489	0.000567	0.000188		0.00113	0.001284	0.001278
1.17254	3.83163	4.83807				35.51	0.00057	0.00019		0.001135	0.001288	0.001281
1.1742	3.82721	4.81275				35.532	0.000573	0.000193		0.00114	0.001291	0.001284
1.17586	3.82424	4.7845				35.553	0.000576	0.000196		0.001145	0.001294	0.001288
1.17752	3.82117	4.75849				35.575	0.000579	0.000198		0.001149	0.001297	0.001291
1.17918	3.81897	4.73062				35.596	0.000582	0.000201		0.001154	0.0013	0.001294
1.18084	3.81803	4.70592				35.618	0.000585	0.000204		0.001159	0.001304	0.001298
1.18251	3.81461	4.67852				35.639	0.000589	0.000206		0.001164	0.001307	0.001301
1.18417	3.81089	4.65017				35.661	0.000592	0.000209		0.001169	0.00131	0.001305
1.18583	3.80901	4.6242				35.682	0.000595	0.000211		0.001174	0.001313	0.001308
1.18749	3.80743	4.59825				35.704	0.000598	0.000214		0.001179	0.001316	0.001312
1.18915	3.80591	4.57246				35.725	0.000601	0.000217		0.001184	0.001319	0.001315
1.19081	3.80346	4.55082				35.747	0.000604	0.000219		0.001189	0.001322	0.001319
1.19247	3.80093	4.52747				35.768	0.000607	0.000222		0.001194	0.001325	0.001322
1.19414	3.79813	4.50595				35.79	0.00061	0.000225		0.001199	0.001328	0.001326
1.1958	3.79511	4.48603				35.811	0.000613	0.000227		0.001203	0.001331	0.001329
1.19746	3.79267	4.46361				35.833	0.000616	0.00023		0.001208	0.001333	0.001333
1.19912	3.7896	4.43639				35.854	0.000619	0.000233		0.001213	0.001336	0.001337
1.20078	3.78676	4.41068				35.876	0.000622	0.000235		0.001218	0.001339	0.00134
1.20244	3.78378	4.38711				35.897	0.000625	0.000238		0.001223	0.001342	0.001344
1.2041	3.78029	4.36407				35.919	0.000628	0.000241		0.001228	0.001345	0.001348
1.20577	3.77821	4.34398				35.94	0.000631	0.000243		0.001233	0.001347	0.001351
1.20743	3.77564	4.32449				35.962	0.000634	0.000246		0.001237	0.00135	0.001355
1.20909	3.77428	4.30296				35.983	0.000637	0.000249		0.001242	0.001353	0.001359
1.21075	3.77172	4.27845				36.005	0.00064	0.000251		0.001247	0.001356	0.001362
1.21241	3.76937	4.25604				36.026	0.000642	0.000254		0.001252	0.001358	0.001366
1.21407	3.76642	4.23594				36.048	0.000645	0.000257		0.001257	0.001361	0.00137
1.21574	3.76408	4.21669				36.069	0.000648	0.000259		0.001262	0.001364	0.001374
1.2174	3.76075	4.1961				36.091	0.000651	0.000262		0.001266	0.001366	0.001378
1.21906	3.75901	4.17488				36.112	0.000654	0.000264		0.001271	0.001369	0.001382
1.22072	3.75798	4.15549				36.134	0.000657	0.000267		0.001276	0.001371	0.001385
1.22238	3.75392	4.13511				36.156	0.00066	0.00027		0.001281	0.001374	0.001389
1.22404	3.75144	4.11643				36.177	0.000662	0.000272		0.001285	0.001377	0.001393
1.22571	3.749	4.09585				36.199	0.000665	0.000275		0.00129	0.001379	0.001397
1.22737	3.74668	4.07803				36.22	0.000668	0.000278		0.001295	0.001382	0.001401
1.22903	3.74234	4.05855				36.242	0.000671	0.00028		0.0013	0.001384	0.001405
1.23069	3.73911	4.03847				36.263	0.000673	0.000283		0.001304	0.001387	0.001409
1.23235	3.73576	4.01696				36.285	0.000676	0.000286		0.001309	0.001389	0.001413
1.23401	3.73365	3.99513				36.306	0.000679	0.000288		0.001314	0.001392	0.001417
1.23567	3.73088	3.97397				36.328	0.000682	0.000291		0.001318	0.001395	0.001421
1.23734	3.7285	3.95267				36.349	0.000684	0.000294		0.001323	0.001397	0.001425
1.239	3.72687	3.93263				36.371	0.000687	0.000296		0.001328	0.0014	0.001429
1.24066	3.72416	3.91601				36.392	0.00069	0.000299		0.001332	0.001402	0.001434
1.24232	3.72378	3.89952				36.414	0.000692	0.000302		0.001337	0.001405	0.001438
1.24398	3.7226	3.8814				36.435	0.000695	0.000305		0.001341	0.001407	0.001442
1.24564	3.72207	3.86267				36.457	0.000698	0.000307		0.001346	0.00141	0.001446
1.2473	3.7202	3.84636				36.478	0.0007	0.00031		0.00135	0.001412	0.00145
1.24897	3.71938	3.82771				36.5	0.000703	0.000313		0.001355	0.001415	0.001454
1.25063	3.71828	3.80889				36.521	0.000705	0.000315		0.001359	0.001417	0.001459
1.25229	3.7169	3.7934				36.543	0.000708	0.000318		0.001364	0.00142	0.001463
1.25395	3.71416	3.77686				36.564	0.000711	0.000321		0.001368	0.001423	0.001467
1.25561	3.71284	3.76138				36.586	0.000713	0.000323		0.001373	0.001425	0.001471
1.25727	3.71236	3.74117				36.607	0.000716	0.000326		0.001377	0.001428	0.001475
1.25893	3.7107	3.72594				36.629	0.000718	0.000329		0.001382	0.00143	0.001479
1.2606	3.70828	3.71134				36.65	0.000721	0.000332		0.001386	0.001433	0.001484
1.26226	3.70576	3.6957				36.672	0.000723	0.000334		0.00139	0.001436	0.001488
1.26392	3.70601	3.67868				36.693	0.000726	0.000337		0.001395	0.001438	0.001492
1.26558	3.70355	3.66101				36.715	0.000728	0.00034		0.001399	0.001441	0.001496
1.26724	3.70359	3.64367				36.736	0.000731	0.000342		0.001403	0.001444	0.0015
1.2689	3.70287	3.62577				36.758	0.000733	0.000345		0.001408	0.001446	0.001505
1.27056	3.70287	3.61041				36.779	0.000736	0.000348		0.001412	0.001449	0.001509
1.27223	3.70207	3.59636				36.801	0.000738	0.000351		0.001416	0.001452	0.001513
1.27389	3.70173	3.583				36.822	0.000741	0.000353		0.001421	0.001454	0.001517
1.27555	3.69878	3.56895				36.844	0.000743	0.000356		0.001425	0.001457	0.001521
1.27721	3.6978	3.5543				36.865	0.000745	0.000359		0.001429	0.00146	0.001525
1.27887	3.69668	3.53934				36.887	0.000748	0.000362		0.001433	0.001463	0.001529
1.28053	3.69363	3.52659				36.908	0.00075	0.000364		0.001438	0.001465	0.001533
1.28219	3.69394	3.51242				36.93	0.000753	0.000367		0.001442	0.001468	0.001537
1.28386	3.69178	3.49718				36.951	0.000755	0.00037		0.001446	0.001471	0.001541
1.28552	3.6889	3.48269				36.973	0.000757	0.000373		0.00145	0.001474	0.001545
1.28718	3.68589	3.46979				36.994	0.00076	0.000376		0.001454	0.001477	0.001549
1.28884	3.68391	3.45581				37.016	0.000762	0.000378		0.001458	0.00148	0.001553
1.2905	3.68147	3.44373				37.037	0.000764	0.000381		0.001462	0.001482	0.001557
1.29216	3.67863	3.43071				37.059	0.000767	0.000384		0.001466	0.001485	0.001561
1.29383	3.67622	3.41746				37.081	0.000769	0.000387		0.00147	0.001488	0.001565
1.29549	3.67653	3.40501				37.102	0.000771	0.000389		0.001474	0.001491	0.001569
1.29715	3.67653	3.39077				37.124	0.000773	0.000392		0.001478	0.001494	0.001572
1.29881	3.67452	3.37693				37.145	0.000776	0.000395		0.001482	0.001497	0.001576
1.30047	3.67321	3.36601				37.167	0.000778	0.000398		0.001486	0.0015	0.00158
1.30213	3.67237	3.35485				37.188	0.00078	0.000401		0.00149	0.001503	0.001583
1.30379	3.67065	3.34279				37.21	0.000782	0.000404		0.001494	0.001506	0.001587
1.30546	3.66907	3.32913				37.231	0.000785	0.000406		0.001498	0.001509	0.001591
1.30712	3.66887	3.31775				37.253	0.000787	0.000409		0.001502	0.001512	0.001594
1.30878	3.66531	3.3069				37.274	0.000789	0.000412		0.001506	0.001515	0.001598
1.31044	3.66409	3.29635				37.296	0.000791	0.000415		0.00151	0.001518	0.001601
1.3121	3.66216	3.28465				37.317	0.000793	0.000418		0.001514	0.001521	0.001604
1.31376	3.6611	3.27215				37.339	0.000796	0.000421		0.001517	0.001525	0.001608
1.31543	3.65875	3.25893				37.36	0.000798	0.000423		0.001521	0.001528	0.001611
1.31709	3.65701	3.24804				37.382	0.0008	0.000426		0.001525	0.001531	0.001614
1.31875	3.6552	3.23759				37.403	0.000802	0.000429		0.001529	0.001534	0.001617
1.32041	3.65304	3.22756				37.425	0.000804	0.000432		0.001532	0.001537	0.00162
1.32207	3.65108	3.21663				37.446	0.000806	0.000435		0.001536	0.00154	0.001624
1.32373	3.64892	3.20514				37.468	0.000808	0.000438		0.00154	0.001543	0.001627
1.32539	3.64594	3.19353				37.489	0.00081	0.000441		0.001543	0.001547	0.00163
1.32706	3.64472	3.18284				37.511	0.000813	0.000443		0.001547	0.00155	0.001633
1.32872	3.6443	3.1724				37.532	0.000815	0.000446		0.001551	0.001553	0.001635
1.33038	3.64338	3.16113				37.554	0.000817	0.000449		0.001554	0.001556	0.001638
1.33204	3.64245	3.15043				37.575	0.000819	0.000452		0.001558	0.001559	0.001641
1.3337	3.64106	3.14108				37.597	0.000821	0.000455		0.001561	0.001563	0.001644
1.33536	3.63883	3.13127				37.618	0.000823	0.000458		0.001565	0.001566	0.001646
1.33702	3.63485	3.11924				37.64	0.000825	0.000461		0.001568	0.001569	0.001649
1.33869	3.63139	3.10862				37.661	0.000827	0.000464		0.001572	0.001572	0.001652
1.34035	3.62904	3.09938				37.683	0.000829	0.000466		0.001575	0.001576	0.001654
1.34201	3.62772	3.08756				37.704	0.000831	0.000469		0.001578	0.001579	0.001657
1.34367	3.62615	3.07685				37.726	0.000833	0.000472		0.001582	0.001582	0.001659
1.34533	3.62437	3.0667				37.747	0.000835	0.000475		0.001585	0.001586	0.001662
1.34699	3.62183	3.05781				37.769	0.000837	0.000478		0.001588	0.001589	0.001664
1.34865	3.62046	3.04813				37.79	0.000839	0.000481		0.001592	0.001592	0.001666
1.35032	3.62042	3.0402				37.812	0.000841	0.000484		0.001595	0.001595	0.001668
1.35198	3.61811	3.03219				37.833	0.000843	0.000487		0.001598	0.001599	0.001671
1.35364	3.61589	3.02545				37.855	0.000845	0.000489		0.001601	0.001602	0.001673
1.3553	3.61298	3.01795				37.876	0.000846	0.000492		0.001604	0.001605	0.001675
1.35696	3.61211	3.00757				37.898	0.000848	0.000495		0.001607	0.001609	0.001677
1.35862	3.61305	2.99782				37.919	0.00085	0.000498		0.00161	0.001612	0.001679
1.36028	3.61095	2.98836				37.941	0.000852	0.000501		0.001613	0.001615	0.001681
1.36195	3.60988	2.97897				37.963	0.000854	0.000504		0.001616	0.001618	0.001683
1.36361	3.60913	2.9704				37.984	0.000856	0.000507		0.001619	0.001622	0.001684
1.36527	3.60729	2.96444				38.006	0.000858	0.000509		0.001622	0.001625	0.001686
1.36693	3.60624	2.95815				38.027	0.00086	0.000512		0.001625	0.001628	0.001688
1.36859	3.60375	2.95074				38.049	0.000861	0.000515		0.001628	0.001632	0.00169
1.37025	3.60124	2.94227				38.07	0.000863	0.000518		0.001631	0.001635	0.001691
1.37191	3.59928	2.93512				38.092	0.000865	0.000521		0.001634	0.001638	0.001693
1.37358	3.59756	2.92756				38.113	0.000867	0.000524		0.001637	0.001642	0.001694
1.37524	3.59554	2.91932				38.135	0.000869	0.000526		0.001639	0.001645	0.001696
1.3769	3.59441	2.91115				38.156	0.000871	0.000529		0.001642	0.001648	0.001698
1.37856	3.59337	2.90356				38.178	0.000872	0.000532		0.001645	0.001651	0.001699
1.38022	3.59277	2.89506				38.199	0.000874	0.000535		0.001647	0.001655	0.0017
1.38188	3.5911	2.88789				38.221	0.000876	0.000538		0.00165	0.001658	0.001702
1.38355	3.58932	2.88141				38.242	0.000878	0.000541		0.001653	0.001661	0.001703
1.38521	3.58817	2.87366				38.264	0.000879	0.000543		0.001655	0.001664	0.001704
1.38687	3.5872	2.86655				38.285	0.000881	0.000546		0.001658	0.001668	0.001706
1.38853	3.58566	2.8598				38.307	0.000883	0.000549		0.00166	0.001671	0.001707
1.39019	3.58333	2.85273				38.328	0.000884	0.000552		0.001663	0.001674	0.001708
1.39185	3.58048	2.84421				38.35	0.000886	0.000554		0.001665	0.001677	0.001709
1.39351	3.57852	2.83549				38.371	0.000888	0.000557		0.001668	0.001681	0.001711
1.39518	3.57797	2.82777				38.393	0.00089	0.00056		0.00167	0.001684	0.001712
1.39684	3.57762	2.81976				38.414	0.000891	0.000563		0.001673	0.001687	0.001713
1.3985	3.57494	2.81392				38.436	0.000893	0.000565		0.001675	0.00169	0.001714
1.40016	3.57198	2.80824				38.457	0.000895	0.000568		0.001677	0.001693	0.001715
1.40182	3.57014	2.8015				38.479	0.000896	0.000571		0.00168	0.001696	0.001716
1.40348	3.56784	2.79459				38.5	0.000898	0.000574		0.001682	0.0017	0.001717
1.40515	3.56393	2.78697				38.522	0.000899	0.000576		0.001684	0.001703	0.001718
1.40681	3.56011	2.7801				38.543	0.000901	0.000579		0.001686	0.001706	0.001719
1.40847	3.55695	2.77421				38.565	0.000903	0.000582		0.001688	0.001709	0.00172
1.41013	3.55618	2.76768				38.586	0.000904	0.000584		0.001691	0.001712	0.001721
1.41179	3.55461	2.762				38.608	0.000906	0.000587		0.001693	0.001715	0.001722
1.41345	3.5538	2.75458				38.629	0.000907	0.00059		0.001695	0.001718	0.001723
1.41511	3.55274	2.74718				38.651	0.000909	0.000592		0.001697	0.001721	0.001724
1.41677	3.55241	2.74038				38.672	0.00091	0.000595		0.001699	0.001724	0.001725
1.41844	3.55174	2.73419				38.694	0.000912	0.000598		0.001701	0.001727	0.001725
1.4201	3.55119	2.7287				38.715	0.000913	0.0006		0.001703	0.00173	0.001726
1.42176	3.55044	2.72347				38.737	0.000915	0.000603		0.001705	0.001733	0.001727
1.42342	3.54934	2.71754				38.758	0.000916	0.000605		0.001707	0.001736	0.001728
1.42508	3.54778	2.71244				38.78	0.000918	0.000608		0.001709	0.001739	0.001729
1.42674	3.54593	2.70604				38.801	0.000919	0.000611		0.001711	0.001742	0.001729
1.42841	3.54377	2.69822				38.823	0.000921	0.000613		0.001713	0.001744	0.00173
1.43007	3.5419	2.69148				38.844	0.000922	0.000616		0.001715	0.001747	0.001731
1.43173	3.54054	2.68548				38.866	0.000923	0.000618		0.001716	0.00175	0.001732
1.43339	3.54068	2.68004				38.888	0.000925	0.000621		0.001718	0.001753	0.001733
1.43505	3.53879	2.67505				38.909	0.000926	0.000623		0.00172	0.001755	0.001733
1.43671	3.53626	2.66894				38.931	0.000928	0.000626		0.001722	0.001758	0.001734
1.43837	3.53505	2.66231				38.952	0.000929	0.000629		0.001724	0.001761	0.001735
1.44004	3.53433	2.656				38.974	0.00093	0.000631		0.001725	0.001763	0.001736
1.4417	3.53407	2.64948				38.995	0.000932	0.000634		0.001727	0.001766	0.001736
1.44336	3.53293	2.64253				39.017	0.000933	0.000636		0.001729	0.001768	0.001737
1.44502	3.53215	2.63609				39.038	0.000934	0.000639		0.00173	0.001771	0.001738
1.44668	3.53274	2.62986				39.06	0.000935	0.000641		0.001732	0.001773	0.001738
1.44834	3.5344	2.62364				39.081	0.000937	0.000644		0.001734	0.001776	0.001739
1.45	3.53534	2.61701				39.103	0.000938	0.000646		0.001735	0.001778	0.00174
1.45167	3.53467	2.61053				39.124	0.000939	0.000648		0.001737	0.001781	0.00174
1.45333	3.53317	2.60498				39.146	0.00094	0.000651		0.001738	0.001783	0.001741
1.45499	3.5307	2.59957				39.167	0.000942	0.000653		0.00174	0.001785	0.001742
1.45665	3.52937	2.59455				39.189	0.000943	0.000656		0.001741	0.001787	0.001742
1.45831	3.52841	2.58973				39.21	0.000944	0.000658		0.001743	0.00179	0.001743
1.45997	3.52481	2.58349				39.232	0.000945	0.000661		0.001744	0.001792	0.001744
1.46164	3.52337	2.57684				39.253	0.000946	0.000663		0.001745	0.001794	0.001744
1.4633	3.52097	2.57098				39.275	0.000947	0.000665		0.001747	0.001796	0.001745
1.46496	3.51832	2.56437				39.296	0.000948	0.000668		0.001748	0.001798	0.001746
1.46662	3.51568	2.55688				39.318	0.00095	0.00067		0.00175	0.0018	0.001746
1.46828	3.5149	2.55263				39.339	0.000951	0.000672		0.001751	0.001802	0.001747
1.46994	3.51404	2.54928				39.361	0.000952	0.000675		0.001752	0.001804	0.001748
1.4716	3.5126	2.54557				39.382	0.000953	0.000677		0.001753	0.001806	0.001748
1.47327	3.51156	2.54155				39.404	0.000954	0.000679		0.001755	0.001807	0.001749
1.47493	3.51	2.53633				39.425	0.000955	0.000682		0.001756	0.001809	0.001749
1.47659	3.50843	2.53089				39.447	0.000956	0.000684		0.001757	0.001811	0.00175
1.47825	3.50759	2.52549				39.468	0.000957	0.000686		0.001758	0.001813	0.001751
1.47991	3.50593	2.52086				39.49	0.000958	0.000689		0.001759	0.001814	0.001751
1.48157	3.50435	2.51687				39.511	0.000958	0.000691		0.00176	0.001816	0.001752
1.48323	3.50147	2.51159				39.533	0.000959	0.000693		0.001762	0.001817	0.001752
1.4849	3.49904	2.50657				39.554	0.00096	0.000695		0.001763	0.001819	0.001753
1.48656	3.49794	2.50233				39.576	0.000961	0.000698		0.001764	0.00182	0.001754
1.48822	3.49636	2.49755				39.597	0.000962	0.0007		0.001765	0.001822	0.001754
1.48988	3.49399	2.49218				39.619	0.000963	0.000702		0.001766	0.001823	0.001755
1.49154	3.49244	2.4863				39.64	0.000963	0.000704		0.001767	0.001824	0.001755
1.4932	3.49193	2.48147				39.662	0.000964	0.000706		0.001768	0.001826	0.001756
1.49487	3.49089	2.47729				39.683	0.000965	0.000708		0.001769	0.001827	0.001756
1.49653	3.48972	2.47279				39.705	0.000966	0.000711		0.001769	0.001828	0.001757
1.49819	3.48776	2.46846				39.726	0.000966	0.000713		0.00177	0.001829	0.001757
1.49985	3.48518	2.46328				39.748	0.000967	0.000715		0.001771	0.00183	0.001758
1.50151	3.48534	2.45878				39.77	0.000968	0.000717		0.001772	0.001831	0.001758
1.50317	3.4845	2.45451				39.791	0.000968	0.000719		0.001773	0.001832	0.001758
1.50483	3.4834	2.45097				39.813	0.000969	0.000721		0.001774	0.001833	0.001759
1.50649	3.48371	2.44719				39.834	0.00097	0.000723		0.001775	0.001834	0.001759
1.50816	3.48319	2.44251				39.856	0.00097	0.000725		0.001775	0.001835	0.00176
1.50982	3.48172	2.43695				39.877	0.000971	0.000727		0.001776	0.001836	0.00176
1.51148	3.48064	2.43188				39.899	0.000971	0.000729		0.001777	0.001837	0.00176
1.51314	3.47996	2.42647				39.92	0.000972	0.000731		0.001778	0.001837	0.00176
1.5148	3.47811	2.42034				39.942	0.000972	0.000733		0.001778	0.001838	0.001761
1.51646	3.47543	2.41586				39.963	0.000973	0.000735		0.001779	0.001839	0.001761
1.51813	3.47368	2.41133				39.985	0.000973	0.000737		0.00178	0.001839	0.001761
1.51979	3.47219	2.40741				40.006	0.000973	0.000739		0.00178	0.00184	0.001761
1.52145	3.4715	2.4025				40.028	0.000974	0.000741		0.001781	0.00184	0.001762
1.52311	3.46974	2.39845				40.049	0.000974	0.000743		0.001781	0.001841	0.001762
1.52477	3.47002	2.39515				40.071	0.000975	0.000745		0.001782	0.001841	0.001762
1.52643	3.46991	2.39168				40.092	0.000975	0.000747		0.001782	0.001841	0.001762
1.52809	3.46903	2.38824				40.114	0.000975	0.000749		0.001783	0.001842	0.001762
1.52976	3.46812	2.38427				40.135	0.000975	0.00075		0.001784	0.001842	0.001762
1.53142	3.46653	2.38102				40.157	0.000976	0.000752		0.001784	0.001842	0.001762
1.53308	3.46453	2.37815				40.178	0.000976	0.000754		0.001784	0.001842	0.001762
1.53474	3.46245	2.37633				40.2	0.000976	0.000756		0.001785	0.001842	0.001762
1.5364	3.46062	2.37257				40.221	0.000976	0.000758		0.001785	0.001842	0.001762
1.53806	3.45846	2.36779				40.243	0.000976	0.000759		0.001786	0.001843	0.001762
1.53973	3.45597	2.36296				40.264	0.000976	0.000761		0.001786	0.001843	0.001761
1.54139	3.45454	2.35745				40.286	0.000976	0.000763		0.001787	0.001842	0.001761
1.54305	3.45341	2.35302				40.307	0.000977	0.000764		0.001787	0.001842	0.001761
1.54471	3.4519	2.34884				40.329	0.000977	0.000766		0.001787	0.001842	0.00176
1.54637	3.45083	2.34387				40.35	0.000977	0.000768		0.001787	0.001842	0.00176
1.54803	3.44964	2.33878				40.372	0.000976	0.000769		0.001788	0.001842	0.001759
1.54969	3.44852	2.33589				40.393	0.000976	0.000771		0.001788	0.001842	0.001759
1.55136	3.44678	2.33349				40.415	0.000976	0.000772		0.001788	0.001841	0.001758
1.55302	3.44524	2.32983				40.436	0.000976	0.000774		0.001789	0.001841	0.001758
1.55468	3.44478	2.32622				40.458	0.000976	0.000775		0.001789	0.00184	0.001757
1.55634	3.44458	2.32301				40.479	0.000976	0.000777		0.001789	0.00184	0.001756
1.558	3.44488	2.31899				40.501	0.000976	0.000778		0.001789	0.001839	0.001756
1.55966	3.44512	2.31393				40.522	0.000975	0.00078		0.001789	0.001839	0.001755
1.56132	3.44396	2.30914				40.544	0.000975	0.000781		0.001789	0.001838	0.001754
1.56299	3.44217	2.30679				40.565	0.000975	0.000783		0.001789	0.001838	0.001753
1.56465	3.44203	2.30518				40.587	0.000974	0.000784		0.001789	0.001837	0.001752
1.56631	3.44073	2.30279				40.608	0.000974	0.000785		0.001789	0.001836	0.001751
1.56797	3.44021	2.29893				40.63	0.000974	0.000786		0.001789	0.001836	0.00175
1.56963	3.43925	2.29329				40.652	0.000973	0.000788		0.001789	0.001835	0.001748
1.57129	3.43771	2.28861				40.673	0.000973	0.000789		0.001789	0.001834	0.001747
1.57295	3.43738	2.28435				40.695	0.000972	0.00079		0.001789	0.001833	0.001746
1.57462	3.43692	2.27968				40.716	0.000972	0.000791		0.001789	0.001832	0.001744
1.57628	3.43562	2.27475				40.738	0.000971	0.000792		0.001789	0.001831	0.001743
1.57794	3.43401	2.26996				40.759	0.000971	0.000794		0.001789	0.00183	0.001741
1.5796	3.43315	2.26631				40.781	0.00097	0.000795		0.001789	0.001829	0.00174
1.58126	3.43333	2.2631				40.802	0.000969	0.000796		0.001789	0.001828	0.001738
1.58292	3.4335	2.26039				40.824	0.000969	0.000797		0.001788	0.001827	0.001736
1.58458	3.43276	2.25764				40.845	0.000968	0.000798		0.001788	0.001826	0.001735
1.58625	3.43115	2.2544				40.867	0.000967	0.000799		0.001788	0.001825	0.001733
1.58791	3.42962	2.25113				40.888	0.000966	0.000799		0.001787	0.001823	0.001731
1.58957	3.42734	2.24784				40.91	0.000965	0.0008		0.001787	0.001822	0.001729
1.59123	3.42468	2.2429				40.931	0.000964	0.000801		0.001786	0.001821	0.001727
1.59289	3.42391	2.23754				40.953	0.000963	0.000802		0.001786	0.001819	0.001725
1.59455	3.42409	2.23374				40.974	0.000962	0.000803		0.001785	0.001818	0.001723
1.59621	3.42261	2.22896				40.996	0.000961	0.000803		0.001785	0.001816	0.00172
1.59788	3.42038	2.22483				41.017	0.00096	0.000804		0.001784	0.001815	0.001718
1.59954	3.41854	2.22132				41.039	0.000959	0.000805		0.001784	0.001813	0.001716
1.6012	3.41789	2.21921				41.06	0.000958	0.000805		0.001783	0.001812	0.001713
1.60286	3.41804	2.21755				41.082	0.000957	0.000806		0.001782	0.00181	0.001711
1.60452	3.41769	2.21344				41.103	0.000956	0.000806		0.001782	0.001808	0.001708
1.60618	3.4168	2.20769				41.125	0.000954	0.000807		0.001781	0.001806	0.001705
1.60785	3.41487	2.20311				41.146	0.000953	0.000807		0.00178	0.001805	0.001703
1.60951	3.41264	2.20038				41.168	0.000952	0.000808		0.001779	0.001803	0.0017
1.61117	3.41082	2.19798				41.189	0.00095	0.000808		0.001778	0.001801	0.001697
1.61283	3.40921	2.19571				41.211	0.000949	0.000808		0.001777	0.001799	0.001694
1.61449	3.4081	2.19306				41.232	0.000947	0.000809		0.001776	0.001797	0.001691
1.61615	3.40718	2.18976				41.254	0.000946	0.000809		0.001775	0.001795	0.001689
1.61781	3.4066	2.18752				41.275	0.000944	0.000809		0.001774	0.001793	0.001686
1.61948	3.40636	2.18582				41.297	0.000943	0.000809		0.001773	0.00179	0.001682
1.62114	3.40598	2.18291				41.318	0.000941	0.000809		0.001772	0.001788	0.001679
1.6228	3.40613	2.17907				41.34	0.000939	0.000809		0.001771	0.001786	0.001676
1.62446	3.40457	2.17594				41.361	0.000937	0.000809		0.001769	0.001783	0.001673
1.62612	3.40217	2.17336				41.383	0.000935	0.000809		0.001768	0.001781	0.00167
1.62778	3.40153	2.17115				41.404	0.000934	0.000809		0.001767	0.001779	0.001666
1.62945	3.40027	2.16954				41.426	0.000932	0.000809		0.001765	0.001776	0.001663
1.63111	3.40058	2.1673				41.447	0.00093	0.000809		0.001764	0.001774	0.00166
1.63277	3.4019	2.16545				41.469	0.000928	0.000809		0.001763	0.001771	0.001656
1.63443	3.40129	2.16278				41.49	0.000925	0.000809		0.001761	0.001768	0.001653
1.63609	3.39892	2.15997				41.512	0.000923	0.000808		0.00176	0.001766	0.001649
1.63775	3.39672	2.15865				41.533	0.000921	0.000808		0.001758	0.001763	0.001646
1.63941	3.39582	2.15558				41.555	0.000919	0.000807		0.001756	0.00176	0.001642
1.64108	3.39513	2.15229				41.577	0.000917	0.000807		0.001755	0.001757	0.001639
1.64274	3.39313	2.14768				41.598	0.000914	0.000806		0.001753	0.001754	0.001635
1.6444	3.39014	2.14281				41.62	0.000912	0.000806		0.001751	0.001752	0.001632
1.64606	3.38792	2.14004				41.641	0.000909	0.000805		0.00175	0.001749	0.001628
1.64772	3.38599	2.13644				41.663	0.000907	0.000804		0.001748	0.001746	0.001624
1.64938	3.38532	2.13426				41.684	0.000904	0.000804		0.001746	0.001743	0.001621
1.65104	3.38474	2.13152				41.706	0.000901	0.000803		0.001744	0.001739	0.001617
1.65271	3.38331	2.12865				41.727	0.000899	0.000802		0.001742	0.001736	0.001613
1.65437	3.38217	2.12505				41.749	0.000896	0.000801		0.00174	0.001733	0.00161
1.65603	3.38071	2.12104				41.77	0.000893	0.0008		0.001738	0.00173	0.001606
1.65769	3.37831	2.1176				41.792	0.00089	0.000799		0.001736	0.001727	0.001602
1.65935	3.37571	2.11464				41.813	0.000887	0.000798		0.001734	0.001723	0.001598
1.66101	3.3738	2.11125				41.835	0.000884	0.000797		0.001732	0.00172	0.001595
1.66267	3.37195	2.10788				41.856	0.000881	0.000795		0.00173	0.001717	0.001591
1.66434	3.36923	2.1052				41.878	0.000878	0.000794		0.001728	0.001713	0.001587
1.666	3.36804	2.10418				41.899	0.000875	0.000793		0.001725	0.00171	0.001583
1.66766	3.36773	2.10203				41.921	0.000871	0.000791		0.001723	0.001706	0.001579
1.66932	3.36607	2.10003				41.942	0.000868	0.00079		0.001721	0.001703	0.001576
1.67098	3.36438	2.09699				41.964	0.000865	0.000788		0.001719	0.001699	0.001572
1.67264	3.36213	2.09398				41.985	0.000861	0.000787		0.001716	0.001696	0.001568
1.6743	3.36004	2.09165				42.007	0.000858	0.000785		0.001714	0.001692	0.001564
1.67597	3.35862	2.08961				42.028	0.000854	0.000783		0.001711	0.001688	0.00156
1.67763	3.35717	2.08723				42.05	0.000851	0.000782		0.001709	0.001684	0.001557
1.67929	3.35583	2.08544				42.071	0.000847	0.00078		0.001706	0.001681	0.001553
1.68095	3.35493	2.08372				42.093	0.000843	0.000778		0.001704	0.001677	0.001549
1.68261	3.35375	2.08136				42.114	0.000839	0.000776		0.001701	0.001673	0.001545
1.68427	3.3525	2.07995				42.136	0.000835	0.000774		0.001698	0.001669	0.001541
1.68593	3.35186	2.07975				42.157	0.000831	0.000772		0.001696	0.001665	0.001537
1.6876	3.35136	2.0775				42.179	0.000827	0.00077		0.001693	0.001662	0.001534
1.68926	3.35082	2.0755				42.2	0.000823	0.000767		0.00169	0.001658	0.00153
1.69092	3.34992	2.07246				42.222	0.000819	0.000765		0.001687	0.001654	0.001526
1.69258	3.34858	2.0694				42.243	0.000815	0.000763		0.001685	0.00165	0.001522
1.69424	3.34713	2.06673				42.265	0.00081	0.00076		0.001682	0.001646	0.001519
1.6959	3.34559	2.06508				42.286	0.000806	0.000758		0.001679	0.001642	0.001515
1.69757	3.34375	2.06258				42.308	0.000801	0.000755		0.001676	0.001637	0.001511
1.69923	3.34202	2.0618				42.329	0.000797	0.000752		0.001673	0.001633	0.001507
1.70089	3.34083	2.06008				42.351	0.000792	0.00075		0.00167	0.001629	0.001503
1.70255	3.33975	2.05795				42.372	0.000788	0.000747		0.001667	0.001625	0.0015
1.70421	3.33869	2.05732				42.394	0.000783	0.000744		0.001664	0.001621	0.001496
1.70587	3.33739	2.05462				42.415	0.000778	0.000741		0.001661	0.001617	0.001492
1.70753	3.33481	2.05086				42.437	0.000773	0.000738		0.001657	0.001612	0.001488
1.7092	3.33228	2.04737				42.459	0.000768	0.000735		0.001654	0.001608	0.001484
1.71086	3.33042	2.04477				42.48	0.000763	0.000731		0.001651	0.001604	0.00148
1.71252	3.32839	2.04157				42.502	0.000758	0.000728		0.001648	0.0016	0.001477
1.71418	3.32699	2.03993				42.523	0.000753	0.000725		0.001644	0.001595	0.001473
1.71584	3.32612	2.0381				42.545	0.000748	0.000721		0.001641	0.001591	0.001469
1.7175	3.32484	2.03607				42.566	0.000742	0.000718		0.001637	0.001587	0.001465
1.71917	3.32343	2.03385				42.588	0.000737	0.000714		0.001634	0.001582	0.001461
1.72083	3.32332	2.03013				42.609	0.000732	0.000711		0.001631	0.001578	0.001457
1.72249	3.32249	2.02765				42.631	0.000726	0.000707		0.001627	0.001573	0.001453
1.72415	3.32024	2.02621				42.652	0.00072	0.000703		0.001623	0.001569	0.001449
1.72581	3.31859	2.0235				42.674	0.000715	0.000699		0.00162	0.001564	0.001445
1.72747	3.31767	2.01985				42.695	0.000709	0.000695		0.001616	0.00156	0.001441
1.72913	3.31622	2.01695				42.717	0.000703	0.000691		0.001613	0.001555	0.001437
1.7308	3.31429	2.01583				42.738	0.000697	0.000687		0.001609	0.001551	0.001433
1.73246	3.31203	2.01366				42.76	0.000691	0.000683		0.001605	0.001546	0.001429
1.73412	3.30986	2.00969				42.781	0.000685	0.000678		0.001602	0.001542	0.001425
1.73578	3.30846	2.00676				42.803	0.000679	0.000674		0.001598	0.001537	0.00142
1.73744	3.30694	2.0044				42.824	0.000673	0.000669		0.001594	0.001532	0.001416
1.7391	3.30452	2.00387				42.846	0.000667	0.000665		0.00159	0.001528	0.001412
1.74076	3.30287	2.00179				42.867	0.00066	0.00066		0.001586	0.001523	0.001408
1.74243	3.30224	1.99821				42.889	0.000654	0.000655		0.001582	0.001518	0.001403
1.74409	3.30194	1.99522				42.91	0.000647	0.000651		0.001578	0.001514	0.001399
1.74575	3.29996	1.99096				42.932	0.000641	0.000646		0.001574	0.001509	0.001394
1.74741	3.29921	1.98968				42.953	0.000634	0.000641		0.001571	0.001504	0.00139
1.74907	3.29856	1.98711				42.975	0.000627	0.000636		0.001566	0.001499	0.001385
1.75073	3.29792	1.98555				42.996	0.000621	0.00063		0.001562	0.001495	0.00138
1.75239	3.29823	1.98213				43.018	0.000614	0.000625		0.001558	0.00149	0.001376
1.75406	3.29813	1.98019				43.039	0.000607	0.00062		0.001554	0.001485	0.001371
1.75572	3.29669	1.97779				43.061	0.0006	0.000614		0.00155	0.00148	0.001366
1.75738	3.2947	1.97454				43.082	0.000593	0.000609		0.001546	0.001475	0.001361
1.75904	3.29259	1.97264				43.104	0.000586	0.000603		0.001542	0.00147	0.001356
1.7607	3.29157	1.96928				43.125	0.000578	0.000598		0.001538	0.001465	0.001351
1.76236	3.28972	1.96718				43.147	0.000571	0.000592		0.001533	0.00146	0.001346
1.76402	3.28745	1.9662				43.168	0.000564	0.000586		0.001529	0.001455	0.001341
1.76569	3.2855	1.96573				43.19	0.000556	0.00058		0.001525	0.00145	0.001335
1.76735	3.28449	1.96537				43.211	0.000549	0.000574		0.00152	0.001445	0.00133
1.76901	3.28165	1.965				43.233	0.000541	0.000568		0.001516	0.00144	0.001325
1.77067	3.2788	1.96394				43.254	0.000534	0.000561		0.001511	0.001435	0.001319
1.77233	3.27682	1.96259				43.276	0.000526	0.000555		0.001507	0.00143	0.001314
1.77399	3.27561	1.96113				43.297	0.000518	0.000549		0.001502	0.001425	0.001308
1.77565	3.27465	1.96125				43.319	0.00051	0.000542		0.001498	0.00142	0.001302
1.77732	3.27308	1.96147				43.341	0.000502	0.000536		0.001493	0.001415	0.001296
1.77898	3.2718	1.96068				43.362	0.000494	0.000529		0.001489	0.00141	0.001291
1.78064	3.27139	1.95794				43.384	0.000486	0.000522		0.001484	0.001404	0.001285
1.7823	3.27031	1.95585				43.405	0.000478	0.000515		0.001479	0.001399	0.001279
1.78396	3.26863	1.95393				43.427	0.00047	0.000508		0.001475	0.001394	0.001272
1.78562	3.26759	1.95206				43.448	0.000462	0.000501		0.00147	0.001389	0.001266
1.78729	3.26728	1.95093				43.47	0.000453	0.000494		0.001465	0.001383	0.00126
1.78895	3.26576	1.94924				43.491	0.000445	0.000487		0.00146	0.001378	0.001253
1.79061	3.26504	1.94834				43.513	0.000436	0.00048		0.001455	0.001372	0.001247
1.79227	3.26477	1.94597				43.534	0.000428	0.000472		0.00145	0.001367	0.00124
1.79393	3.2623	1.94365				43.556	0.000419	0.000465		0.001445	0.001362	0.001234
1.79559	3.26097	1.94224				43.577	0.00041	0.000457		0.00144	0.001356	0.001227
1.79725	3.26011	1.93925				43.599	0.000402	0.00045		0.001435	0.001351	0.00122
1.79892	3.2589	1.93975				43.62	0.000393	0.000442		0.00143	0.001345	0.001213
1.80058	3.25833	1.93623				43.642	0.000384	0.000434		0.001425	0.001339	0.001206
1.80224	3.25776	1.93402				43.663	0.000375	0.000426		0.001419	0.001334	0.001199
1.8039	3.25712	1.93292				43.685	0.000366	0.000418		0.001414	0.001328	0.001192
1.80556	3.25489	1.93134				43.706	0.000357	0.00041		0.001409	0.001322	0.001185
1.80722	3.25408	1.92857				43.728	0.000347	0.000402		0.001403	0.001317	0.001177
1.80889	3.25288	1.9267				43.749	0.000338	0.000393		0.001398	0.001311	0.00117
1.81055	3.2523	1.92289				43.771	0.000329	0.000385		0.001392	0.001305	0.001162
1.81221	3.25266	1.91984				43.792	0.000319	0.000376		0.001387	0.001299	0.001155
1.81387	3.25064	1.91626				43.814	0.00031	0.000368		0.001381	0.001294	0.001147
1.81553	3.24938	1.91378				43.835	0.000301	0.000359		0.001376	0.001288	0.001139
1.81719	3.24863	1.91155				43.857	0.000291	0.00035		0.00137	0.001282	0.001131
1.81885	3.24722	1.90856				43.878	0.000281	0.000342		0.001364	0.001276	0.001123
1.82052	3.24665	1.90584				43.9	0.000272	0.000333		0.001358	0.00127	0.001115
1.82218	3.24503	1.90463				43.921	0.000262	0.000324		0.001353	0.001264	0.001107
1.82384	3.24353	1.90203				43.943	0.000252	0.000315		0.001347	0.001258	0.001099
1.8255	3.24128	1.89989				43.964	0.000242	0.000305		0.001341	0.001252	0.001091
1.82716	3.23955	1.89913				43.986	0.000232	0.000296		0.001335	0.001246	0.001082
1.82882	3.23848	1.89693				44.007	0.000222	0.000287		0.001329	0.001239	0.001074
1.83048	3.23722	1.89521				44.029	0.000212	0.000277		0.001323	0.001233	0.001066
1.83215	3.23504	1.89243				44.05	0.000202	0.000268		0.001317	0.001227	0.001057
1.83381	3.23385	1.89072				44.072	0.000192	0.000258		0.001311	0.001221	0.001049
1.83547	3.23164	1.88843				44.093	0.000182	0.000248		0.001305	0.001214	0.00104
1.83713	3.23077	1.88591				44.115	0.000171	0.000239		0.001298	0.001208	0.001031
1.83879	3.23104	1.88359				44.136	0.000161	0.000229		0.001292	0.001202	0.001022
1.84045	3.23031	1.87985				44.158	0.00015	0.000219		0.001286	0.001195	0.001014
1.84211	3.22877	1.87882				44.179	0.00014	0.000209		0.00128	0.001189	0.001005
1.84378	3.2274	1.87762				44.201	0.000129	0.000199		0.001273	0.001182	0.000996
1.84544	3.22572	1.87451				44.222	0.000119	0.000189		0.001267	0.001176	0.000987
1.8471	3.22601	1.87216				44.244	0.000108	0.000178		0.00126	0.001169	0.000978
1.84876	3.22698	1.86942				44.266	9.7e-05	0.000168		0.001254	0.001162	0.000969
1.85042	3.2274	1.86786				44.287	8.7e-05	0.000158		0.001247	0.001156	0.000959
1.85208	3.22742	1.86547				44.309	7.6e-05	0.000147		0.001241	0.001149	0.00095
1.85374	3.22581	1.86374				44.33	6.5e-05	0.000137		0.001234	0.001142	0.000941
1.85541	3.22605	1.86399				44.352	5.4e-05	0.000126		0.001228	0.001135	0.000932
1.85707	3.22523	1.8615				44.373	4.3e-05	0.000115		0.001221	0.001128	0.000922
1.85873	3.22333	1.85948				44.395	3.2e-05	0.000104		0.001214	0.001122	0.000913
1.86039	3.22364	1.85735				44.416	2.1e-05	9.4e-05		0.001207	0.001115	0.000904
1.86205	3.22128	1.85629				44.438	1e-05	8.3e-05		0.001201	0.001108	0.000894
1.86371	3.21999	1.85377				44.459	-1e-06	7.2e-05		0.001194	0.001101	0.000885
1.86538	3.21892	1.85316				44.481	-1.3e-05	6.1e-05		0.001187	0.001094	0.000875
1.86704	3.2192	1.85145				44.502	-2.4e-05	5e-05		0.00118	0.001087	0.000865
1.8687	3.21835	1.84928				44.524	-3.5e-05	3.8e-05		0.001173	0.001079	0.000856
1.87036	3.21596	1.84824				44.545	-4.7e-05	2.7e-05		0.001166	0.001072	0.000846
1.87202	3.21523	1.84566				44.567	-5.8e-05	1.6e-05		0.001159	0.001065	0.000836
1.87368	3.21425	1.84499				44.588	-7e-05	4e-06		0.001152	0.001058	0.000827
1.87534	3.21304	1.84329				44.61	-8.1e-05	-7e-06		0.001145	0.001051	0.000817
1.87701	3.21381	1.84279				44.631	-9.3e-05	-1.9e-05		0.001138	0.001043	0.000807
1.87867	3.21269	1.84099				44.653	-0.000104	-3e-05		0.001131	0.001036	0.000797
1.88033	3.20916	1.83952				44.674	-0.000116	-4.2e-05		0.001124	0.001028	0.000787
1.88199	3.20669	1.83955				44.696	-0.000128	-5.3e-05		0.001117	0.001021	0.000778
1.88365	3.20545	1.83788				44.717	-0.000139	-6.5e-05		0.001109	0.001014	0.000768
1.88531	3.20448	1.83695				44.739	-0.000151	-7.7e-05		0.001102	0.001006	0.000758
1.88697	3.20356	1.83662				44.76	-0.000163	-8.9e-05		0.001095	0.000998	0.000748
1.88864	3.20283	1.83439				44.782	-0.000175	-0.000101		0.001088	0.000991	0.000738
1.8903	3.20007	1.83231				44.803	-0.000187	-0.000113		0.00108	0.000983	0.000728
1.89196	3.19802	1.82959				44.825	-0.000199	-0.000125		0.001073	0.000976	0.000718
1.89362	3.19603	1.82864				44.846	-0.000211	-0.000137		0.001065	0.000968	0.000707
1.89528	3.19449	1.82656				44.868	-0.000223	-0.000149		0.001058	0.00096	0.000697
1.89694	3.19373	1.82227				44.889	-0.000235	-0.000161		0.001051	0.000952	0.000687
1.89861	3.19145	1.8201				44.911	-0.000247	-0.000173		0.001043	0.000944	0.000677
1.90027	3.19076	1.81741				44.932	-0.000259	-0.000185		0.001035	0.000936	0.000667
1.90193	3.18958	1.8157				44.954	-0.000271	-0.000198		0.001028	0.000929	0.000657
1.90359	3.19043	1.81229				44.975	-0.000284	-0.00021		0.00102	0.000921	0.000646
1.90525	3.18943	1.81057				44.997	-0.000296	-0.000222		0.001013	0.000912	0.000636
1.90691	3.18837	1.80822				45.018	-0.000308	-0.000235		0.001005	0.000904	0.000626
1.90857	3.18715	1.80732				45.04	-0.000321	-0.000247		0.000997	0.000896	0.000615
1.91023	3.18525	1.80451				45.061	-0.000333	-0.00026		0.00099	0.000888	0.000605
1.9119	3.18485	1.80223				45.083	-0.000345	-0.000272		0.000982	0.00088	0.000595
1.91356	3.18344	1.80106				45.104	-0.000358	-0.000285		0.000974	0.000872	0.000584
1.91522	3.18322	1.79945				45.126	-0.00037	-0.000297		0.000966	0.000863	0.000574
1.91688	3.18131	1.79792				45.148	-0.000383	-0.00031		0.000959	0.000855	0.000563
1.91854	3.17977	1.79662				45.169	-0.000395	-0.000323		0.000951	0.000847	0.000553
1.9202	3.17781	1.79635				45.191	-0.000407	-0.000335		0.000943	0.000838	0.000542
1.92187	3.17718	1.79662				45.212	-0.00042	-0.000348		0.000935	0.00083	0.000531
1.92353	3.17682	1.79417				45.234	-0.000433	-0.000361		0.000927	0.000821	0.000521
1.92519	3.1776	1.794				45.255	-0.000445	-0.000373		0.000919	0.000813	0.00051
1.92685	3.17504	1.79401				45.277	-0.000458	-0.000386		0.000911	0.000804	0.000499
1.92851	3.17302	1.79161				45.298	-0.00047	-0.000399		0.000903	0.000795	0.000489
1.93017	3.17079	1.79005				45.32	-0.000483	-0.000412		0.000895	0.000786	0.000478
1.93183	3.16894	1.78882				45.341	-0.000496	-0.000425		0.000887	0.000778	0.000467
1.9335	3.16708	1.7856				45.363	-0.000508	-0.000437		0.000879	0.000769	0.000456
1.93516	3.16654	1.78523				45.384	-0.000521	-0.00045		0.000871	0.00076	0.000445
1.93682	3.16621	1.78443				45.406	-0.000534	-0.000463		0.000863	0.000751	0.000434
1.93848	3.16537	1.78419				45.427	-0.000546	-0.000476		0.000855	0.000742	0.000423
1.94014	3.16381	1.78455				45.449	-0.000559	-0.000489		0.000847	0.000733	0.000412
1.9418	3.16201	1.78359				45.47	-0.000572	-0.000502		0.000839	0.000724	0.000401
1.94346	3.15984	1.78289				45.492	-0.000584	-0.000515		0.00083	0.000715	0.00039
1.94513	3.15828	1.78264				45.513	-0.000597	-0.000528		0.000822	0.000705	0.000379
1.94679	3.15758	1.78125				45.535	-0.00061	-0.00054		0.000814	0.000696	0.000368
1.94845	3.15662	1.78048				45.556	-0.000622	-0.000553		0.000806	0.000687	0.000357
1.95011	3.15573	1.78046				45.578	-0.000635	-0.000566		0.000797	0.000677	0.000345
1.95177	3.1548	1.77978				45.599	-0.000648	-0.000579		0.000789	0.000668	0.000334
1.95343	3.15561	1.77973				45.621	-0.000661	-0.000592		0.000781	0.000658	0.000323
1.9551	3.1556	1.77933				45.642	-0.000673	-0.000605		0.000772	0.000649	0.000311
1.95676	3.15351	1.77882				45.664	-0.000686	-0.000618		0.000764	0.000639	0.0003
1.95842	3.15184	1.7772				45.685	-0.000699	-0.000631		0.000756	0.000629	0.000288
1.96008	3.15095	1.7745				45.707	-0.000711	-0.000644		0.000747	0.00062	0.000277
1.96174	3.14945	1.77243				45.728	-0.000724	-0.000656		0.000739	0.00061	0.000265
1.9634	3.14854	1.76959				45.75	-0.000737	-0.000669		0.00073	0.0006	0.000253
1.96506	3.14797	1.7681				45.771	-0.000749	-0.000682		0.000722	0.00059	0.000242
1.96673	3.14546	1.76542				45.793	-0.000762	-0.000695		0.000713	0.00058	0.00023
1.96839	3.14522	1.76321				45.814	-0.000775	-0.000708		0.000705	0.00057	0.000218
1.97005	3.14507	1.76232				45.836	-0.000787	-0.000721		0.000696	0.00056	0.000206
1.97171	3.14446	1.75974				45.857	-0.0008	-0.000733		0.000688	0.00055	0.000194
1.97337	3.14536	1.75847				45.879	-0.000813	-0.000746		0.000679	0.00054	0.000182
1.97503	3.14492	1.75807				45.9	-0.000825	-0.000759		0.00067	0.000529	0.00017
1.9767	3.14387	1.75633				45.922	-0.000838	-0.000772		0.000662	0.000519	0.000158
1.97836	3.14256	1.75565				45.943	-0.00085	-0.000784		0.000653	0.000509	0.000146
1.98002	3.14123	1.75447				45.965	-0.000863	-0.000797		0.000644	0.000498	0.000133
1.98168	3.14271	1.74961				45.986	-0.000875	-0.00081		0.000635	0.000488	0.000121
1.98334	3.14287	1.74686				46.008	-0.000888	-0.000822		0.000626	0.000477	0.000108
1.985	3.14279	1.74545				46.03	-0.0009	-0.000835		0.000618	0.000466	9.6e-05
1.98666	3.14145	1.74373				46.051	-0.000912	-0.000847		0.000609	0.000456	8.3e-05
1.98832	3.14175	1.74185				46.073	-0.000925	-0.00086		0.0006	0.000445	7.1e-05
1.98999	3.14195	1.73923				46.094	-0.000937	-0.000872		0.000591	0.000434	5.8e-05
1.99165	3.14028	1.73585				46.116	-0.000949	-0.000885		0.000582	0.000423	4.5e-05
1.99331	3.13971	1.73549				46.137	-0.000962	-0.000897		0.000573	0.000412	3.3e-05
1.99497	3.13665	1.73297				46.159	-0.000974	-0.000909		0.000563	0.000401	2e-05
1.99663	3.13464	1.73188				46.18	-0.000986	-0.000922		0.000554	0.00039	7e-06
1.99829	3.1347	1.73006				46.202	-0.000998	-0.000934		0.000545	0.000379	-6e-06
1.99995	3.13415	1.72993				46.223	-0.00101	-0.000946		0.000536	0.000368	-1.9e-05
2.00162	3.13282	1.72943				46.245	-0.001022	-0.000958		0.000527	0.000357	-3.3e-05
2.00328	3.13277	1.72709				46.266	-0.001034	-0.00097		0.000517	0.000346	-4.6e-05
2.00494	3.13193	1.72593				46.288	-0.001046	-0.000982		0.000508	0.000334	-5.9e-05
2.0066	3.13014	1.72497				46.309	-0.001058	-0.000994		0.000499	0.000323	-7.3e-05
2.00826	3.12832	1.72595				46.331	-0.00107	-0.001006		0.000489	0.000312	-8.6e-05
2.00992	3.12699	1.72425				46.352	-0.001081	-0.001018		0.00048	0.0003	-9.9e-05
2.01159	3.12591	1.7233				46.374	-0.001093	-0.00103		0.00047	0.000289	-0.000113
2.01325	3.12356	1.7236				46.395	-0.001105	-0.001041		0.000461	0.000277	-0.000127
2.01491	3.12194	1.72203				46.417	-0.001116	-0.001053		0.000451	0.000265	-0.00014
2.01657	3.12155	1.72252				46.438	-0.001128	-0.001065		0.000441	0.000254	-0.000154
2.01823	3.12067	1.72022				46.46	-0.001139	-0.001076		0.000432	0.000242	-0.000168
2.01989	3.11953	1.71804				46.481	-0.001151	-0.001088		0.000422	0.00023	-0.000182
2.02155	3.11938	1.7165				46.503	-0.001162	-0.001099		0.000412	0.000218	-0.000196
2.02322	3.1172	1.71831				46.524	-0.001174	-0.001111		0.000402	0.000206	-0.00021
2.02488	3.11445	1.71783				46.546	-0.001185	-0.001122		0.000392	0.000194	-0.000224
2.02654	3.11232	1.71668				46.567	-0.001196	-0.001133		0.000382	0.000182	-0.000238
2.0282	3.11167	1.71419				46.589	-0.001207	-0.001144		0.000372	0.00017	-0.000253
2.02986	3.11058	1.71238				46.61	-0.001218	-0.001155		0.000362	0.000158	-0.000267
2.03152	3.10979	1.71246				46.632	-0.001229	-0.001166		0.000352	0.000146	-0.000281
2.03319	3.11027	1.71149				46.653	-0.00124	-0.001177		0.000342	0.000134	-0.000296
2.03485	3.10825	1.70824				46.675	-0.001251	-0.001188		0.000332	0.000122	-0.00031
2.03651	3.10717	1.70725				46.696	-0.001261	-0.001198		0.000322	0.000109	-0.000325
2.03817	3.10667	1.7066				46.718	-0.001272	-0.001209		0.000311	9.7e-05	-0.000339
2.03983	3.10494	1.70534				46.739	-0.001282	-0.00122		0.000301	8.5e-05	-0.000354
2.04149	3.10553	1.70332				46.761	-0.001293	-0.00123		0.000291	7.2e-05	-0.000369
2.04315	3.10522	1.70218				46.782	-0.001303	-0.00124		0.00028	6e-05	-0.000384
2.04481	3.10494	1.70145				46.804	-0.001314	-0.001251		0.00027	4.8e-05	-0.000399
2.04648	3.10422	1.69938				46.825	-0.001324	-0.001261		0.000259	3.5e-05	-0.000413
2.04814	3.10383	1.69822				46.847	-0.001334	-0.001271		0.000249	2.3e-05	-0.000428
2.0498	3.10296	1.69518				46.868	-0.001344	-0.001281		0.000238	1e-05	-0.000443
2.05146	3.10079	1.69483				46.89	-0.001354	-0.001291		0.000227	-3e-06	-0.000458
2.05312	3.09883	1.69261				46.911	-0.001364	-0.0013		0.000217	-1.5e-05	-0.000474
2.05478	3.09805	1.69121				46.933	-0.001374	-0.00131		0.000206	-2.8e-05	-0.000489
2.05645	3.09729	1.68996				46.955	-0.001383	-0.00132		0.000195	-4e-05	-0.000504
2.05811	3.09659	1.68714				46.976	-0.001393	-0.001329		0.000184	-5.3e-05	-0.000519
2.05977	3.09492	1.6864				46.998	-0.001402	-0.001339		0.000173	-6.6e-05	-0.000534
2.06143	3.09496	1.68522				47.019	-0.001412	-0.001348		0.000162	-7.9e-05	-0.00055
2.06309	3.09361	1.68488				47.041	-0.001421	-0.001357		0.000151	-9.1e-05	-0.000565
2.06475	3.09276	1.68239				47.062	-0.00143	-0.001366		0.00014	-0.000104	-0.000581
2.06642	3.09409	1.68196				47.084	-0.001439	-0.001375		0.000129	-0.000117	-0.000596
2.06808	3.09449	1.68122				47.105	-0.001448	-0.001384		0.000118	-0.00013	-0.000611
2.06974	3.09412	1.68209				47.127	-0.001457	-0.001393		0.000107	-0.000143	-0.000627
2.0714	3.09333	1.68241				47.148	-0.001466	-0.001401		9.6e-05	-0.000156	-0.000642
2.07306	3.09026	1.68145				47.17	-0.001474	-0.00141		8.4e-05	-0.000169	-0.000658
2.07472	3.0869	1.68004				47.191	-0.001483	-0.001418		7.3e-05	-0.000181	-0.000673
2.07638	3.08692	1.6808				47.213	-0.001491	-0.001426		6.2e-05	-0.000194	-0.000689
2.07804	3.08703	1.67981				47.234	-0.0015	-0.001434		5e-05	-0.000207	-0.000705
2.07971	3.08597	1.67674				47.256	-0.001508	-0.001442		3.9e-05	-0.00022	-0.00072
2.08137	3.0862	1.67473				47.277	-0.001516	-0.00145		2.7e-05	-0.000233	-0.000736
2.08303	3.08514	1.67284				47.299	-0.001524	-0.001458		1.6e-05	-0.000246	-0.000752
2.08469	3.0834	1.67188				47.32	-0.001532	-0.001466		4e-06	-0.000259	-0.000767
2.08635	3.08153	1.67148				47.342	-0.00154	-0.001473		-7e-06	-0.000272	-0.000783
2.08801	3.08004	1.67066				47.363	-0.001547	-0.001481		-1.9e-05	-0.000285	-0.000799
2.08968	3.0796	1.66943				47.385	-0.001555	-0.001488		-3e-05	-0.000298	-0.000814
2.09134	3.0799	1.66831				47.406	-0.001562	-0.001495		-4.2e-05	-0.000311	-0.00083
2.093	3.08091	1.66754				47.428	-0.00157	-0.001502		-5.3e-05	-0.000324	-0.000846
2.09466	3.08105	1.66669				47.449	-0.001577	-0.001509		-6.5e-05	-0.000337	-0.000861
2.09632	3.0809	1.66483				47.471	-0.001584	-0.001516		-7.7e-05	-0.00035	-0.000877
2.09798	3.07858	1.6641				47.492	-0.001591	-0.001522		-8.9e-05	-0.000363	-0.000893
2.09964	3.07653	1.66282				47.514	-0.001598	-0.001529		-0.0001	-0.000376	-0.000908
2.1013	3.07663	1.66326				47.535	-0.001604	-0.001535		-0.000112	-0.000389	-0.000924
2.10297	3.0757	1.66241				47.557	-0.001611	-0.001541		-0.000124	-0.000402	-0.00094
2.10463	3.07434	1.66068				47.578	-0.001617	-0.001547		-0.000136	-0.000415	-0.000955
2.10629	3.0735	1.66046				47.6	-0.001624	-0.001553		-0.000148	-0.000428	-0.000971
2.10795	3.07162	1.6597				47.621	-0.00163	-0.001559		-0.000159	-0.000441	-0.000987
2.10961	3.07061	1.65822				47.643	-0.001636	-0.001565		-0.000171	-0.000454	-0.001002
2.11127	3.06943	1.65628				47.664	-0.001642	-0.00157		-0.000183	-0.000467	-0.001018
2.11294	3.06771	1.6549				47.686	-0.001648	-0.001576		-0.000195	-0.000479	-0.001034
2.1146	3.06792	1.65279				47.707	-0.001654	-0.001581		-0.000207	-0.000492	-0.001049
2.11626	3.06819	1.65142				47.729	-0.001659	-0.001586		-0.000219	-0.000505	-0.001065
2.11792	3.06777	1.65038				47.75	-0.001665	-0.001591		-0.000231	-0.000518	-0.00108
2.11958	3.06766	1.64871				47.772	-0.00167	-0.001596		-0.000243	-0.000531	-0.001096
2.12124	3.06747	1.64777				47.793	-0.001675	-0.001601		-0.000255	-0.000544	-0.001112
2.1229	3.06685	1.64657				47.815	-0.00168	-0.001605		-0.000266	-0.000556	-0.001127
2.12457	3.06524	1.64578				47.837	-0.001685	-0.001609		-0.000278	-0.000569	-0.001143
2.12623	3.06491	1.64382				47.858	-0.00169	-0.001614		-0.00029	-0.000582	-0.001158
2.12789	3.06473	1.64233				47.88	-0.001694	-0.001618		-0.000302	-0.000595	-0.001174
2.12955	3.06383	1.64106				47.901	-0.001699	-0.001622		-0.000314	-0.000607	-0.001189
2.13121	3.06251	1.63914				47.923	-0.001703	-0.001626		-0.000326	-0.00062	-0.001204
2.13287	3.06044	1.63879				47.944	-0.001708	-0.001629		-0.000338	-0.000632	-0.00122
2.13454	3.05994	1.63764				47.966	-0.001712	-0.001633		-0.00035	-0.000645	-0.001235
2.1362	3.05926	1.63658				47.987	-0.001716	-0.001636		-0.000362	-0.000658	-0.00125
2.13786	3.0585	1.63591				48.009	-0.00172	-0.00164		-0.000374	-0.00067	-0.001266
2.13952	3.05765	1.63496				48.03	-0.001723	-0.001643		-0.000386	-0.000683	-0.001281
2.14118	3.05673	1.63453				48.052	-0.001727	-0.001646		-0.000398	-0.000695	-0.001296
2.14284	3.056	1.63235				48.073	-0.00173	-0.001648		-0.00041	-0.000708	-0.001312
2.1445	3.05465	1.63024				48.095	-0.001734	-0.001651		-0.000421	-0.00072	-0.001327
2.14617	3.05392	1.62953				48.116	-0.001737	-0.001654		-0.000433	-0.000733	-0.001342
2.14783	3.05328	1.62884				48.138	-0.00174	-0.001656		-0.000445	-0.000745	-0.001357
2.14949	3.05345	1.62785				48.159	-0.001743	-0.001658		-0.000457	-0.000757	-0.001372
2.15115	3.05234	1.62581				48.181	-0.001745	-0.00166		-0.000469	-0.00077	-0.001387
2.15281	3.05103	1.62484				48.202	-0.001748	-0.001662		-0.000481	-0.000782	-0.001402
2.15447	3.05007	1.62335				48.224	-0.00175	-0.001664		-0.000493	-0.000794	-0.001417
2.15613	3.04912	1.62301				48.245	-0.001753	-0.001666		-0.000504	-0.000806	-0.001432
2.1578	3.04864	1.6229				48.267	-0.001755	-0.001667		-0.000516	-0.000819	-0.001447
2.15946	3.04822	1.62132				48.288	-0.001757	-0.001669		-0.000528	-0.000831	-0.001462
2.16112	3.04614	1.62024				48.31	-0.001759	-0.00167		-0.00054	-0.000843	-0.001477
2.16278	3.0436	1.62024				48.331	-0.001761	-0.001671		-0.000552	-0.000855	-0.001492
2.16444	3.04202	1.61944				48.353	-0.001762	-0.001672		-0.000563	-0.000867	-0.001507
2.1661	3.04061	1.61853				48.374	-0.001764	-0.001672		-0.000575	-0.000879	-0.001522
2.16777	3.03961	1.61858				48.396	-0.001765	-0.001673		-0.000587	-0.000891	-0.001537
2.16943	3.03868	1.61848				48.417	-0.001766	-0.001674		-0.000599	-0.000903	-0.001551
2.17109	3.03796	1.61797				48.439	-0.001768	-0.001674		-0.00061	-0.000915	-0.001566
2.17275	3.03754	1.61801				48.46	-0.001768	-0.001674		-0.000622	-0.000927	-0.001581
2.17441	3.0372	1.6166				48.482	-0.001769	-0.001674		-0.000633	-0.000939	-0.001595
2.17607	3.03593	1.61526				48.503	-0.00177	-0.001674		-0.000645	-0.000951	-0.00161
2.17773	3.03525	1.61484				48.525	-0.00177	-0.001674		-0.000657	-0.000963	-0.001625
2.17939	3.0336	1.61317				48.546	-0.001771	-0.001673		-0.000668	-0.000975	-0.001639
2.18106	3.03256	1.61199				48.568	-0.001771	-0.001673		-0.00068	-0.000987	-0.001654
2.18272	3.03233	1.61143				48.589	-0.001771	-0.001672		-0.000691	-0.000999	-0.001668
2.18438	3.03134	1.61112				48.611	-0.001771	-0.001671		-0.000703	-0.001011	-0.001683
2.18604	3.03019	1.61118				48.632	-0.001771	-0.00167		-0.000714	-0.001022	-0.001697
2.1877	3.02998	1.60902				48.654	-0.00177	-0.001669		-0.000726	-0.001034	-0.001712
2.18936	3.02896	1.6073				48.675	-0.00177	-0.001668		-0.000737	-0.001046	-0.001726
2.19103	3.02746	1.60582				48.697	-0.001769	-0.001667		-0.000748	-0.001058	-0.00174
2.19269	3.02603	1.60445				48.719	-0.001769	-0.001665		-0.00076	-0.00107	-0.001755
2.19435	3.02477	1.60233				48.74	-0.001768	-0.001663		-0.000771	-0.001081	-0.001769
2.19601	3.02354	1.6011				48.762	-0.001767	-0.001662		-0.000782	-0.001093	-0.001783
2.19767	3.02257	1.59923				48.783	-0.001765	-0.00166		-0.000794	-0.001105	-0.001797
2.19933	3.02263	1.5981				48.805	-0.001764	-0.001657		-0.000805	-0.001116	-0.001812
2.20099	3.0212	1.5981				48.826	-0.001763	-0.001655		-0.000816	-0.001128	-0.001826
2.20266	3.02078	1.59623				48.848	-0.001761	-0.001653		-0.000827	-0.00114	-0.00184
2.20432	3.02077	1.59514				48.869	-0.001759	-0.00165		-0.000838	-0.001151	-0.001854
2.20598	3.01943	1.59569				48.891	-0.001757	-0.001648		-0.000849	-0.001163	-0.001868
2.20764	3.01888	1.5944				48.912	-0.001755	-0.001645		-0.000861	-0.001175	-0.001882
2.2093	3.01701	1.59211				48.934	-0.001753	-0.001642		-0.000872	-0.001186	-0.001896
2.21096	3.01603	1.59005				48.955	-0.001751	-0.001639		-0.000883	-0.001198	-0.00191
2.21263	3.01496	1.58925				48.977	-0.001749	-0.001636		-0.000894	-0.001209	-0.001924
2.21429	3.01366	1.58811				48.998	-0.001746	-0.001633		-0.000905	-0.001221	-0.001938
2.21595	3.01313	1.58692				49.02	-0.001743	-0.001629		-0.000916	-0.001233	-0.001952
2.21761	3.01277	1.58616				49.041	-0.00174	-0.001626		-0.000926	-0.001244	-0.001966
2.21927	3.01062	1.58455				49.063	-0.001738	-0.001622		-0.000937	-0.001256	-0.001979
2.22093	3.00954	1.58457				49.084	-0.001734	-0.001618		-0.000948	-0.001268	-0.001993
2.22259	3.00937	1.58434				49.106	-0.001731	-0.001614		-0.000959	-0.001279	-0.002007
2.22425	3.0081	1.58257				49.127	-0.001728	-0.00161		-0.00097	-0.001291	-0.002021
2.22592	3.00683	1.58091				49.149	-0.001724	-0.001606		-0.000981	-0.001302	-0.002034
2.22758	3.00587	1.58032				49.17	-0.001721	-0.001601		-0.000991	-0.001314	-0.002048
2.22924	3.00422	1.58153				49.192	-0.001717	-0.001597		-0.001002	-0.001326	-0.002062
2.2309	3.00303	1.58169				49.213	-0.001713	-0.001592		-0.001013	-0.001337	-0.002075
2.23256	3.00253	1.58151				49.235	-0.001709	-0.001588		-0.001023	-0.001349	-0.002089
2.23422	3.00133	1.58191				49.256	-0.001705	-0.001583		-0.001034	-0.001361	-0.002102
2.23589	3.00076	1.58187				49.278	-0.001701	-0.001578		-0.001045	-0.001372	-0.002116
2.23755	3.00011	1.58044				49.299	-0.001696	-0.001573		-0.001055	-0.001384	-0.002129
2.23921	2.99883	1.57889				49.321	-0.001692	-0.001568		-0.001066	-0.001396	-0.002143
2.24087	2.99761	1.57692				49.342	-0.001687	-0.001562		-0.001076	-0.001407	-0.002156
2.24253	2.99677	1.57366				49.364	-0.001682	-0.001557		-0.001087	-0.001419	-0.002169
2.24419	2.99596	1.5735				49.385	-0.001677	-0.001551		-0.001097	-0.001431	-0.002183
2.24586	2.99541	1.57271				49.407	-0.001672	-0.001546		-0.001108	-0.001443	-0.002196
2.24752	2.99471	1.57024				49.428	-0.001667	-0.00154		-0.001118	-0.001454	-0.002209
2.24918	2.99425	1.56953				49.45	-0.001662	-0.001534		-0.001129	-0.001466	-0.002223
2.25084	2.99433	1.56919				49.471	-0.001656	-0.001528		-0.001139	-0.001478	-0.002236
2.2525	2.99375	1.56876				49.493	-0.001651	-0.001522		-0.001149	-0.00149	-0.002249
2.25416	2.99362	1.5673				49.514	-0.001645	-0.001516		-0.00116	-0.001501	-0.002262
2.25582	2.99306	1.56569				49.536	-0.001639	-0.00151		-0.00117	-0.001513	-0.002275
2.25748	2.99171	1.56334				49.557	-0.001634	-0.001503		-0.001181	-0.001525	-0.002288
2.25915	2.98953	1.56228				49.579	-0.001628	-0.001497		-0.001191	-0.001537	-0.002301
2.26081	2.98863	1.56127				49.6	-0.001621	-0.00149		-0.001201	-0.001549	-0.002314
2.26247	2.98846	1.55837				49.622	-0.001615	-0.001483		-0.001212	-0.001561	-0.002327
2.26413	2.98822	1.55664				49.644	-0.001609	-0.001477		-0.001222	-0.001573	-0.00234
2.26579	2.98813	1.5561				49.665	-0.001602	-0.00147		-0.001232	-0.001585	-0.002353
2.26745	2.98778	1.55483				49.687	-0.001596	-0.001463		-0.001242	-0.001596	-0.002366
2.26912	2.98659	1.55331				49.708	-0.001589	-0.001456		-0.001253	-0.001608	-0.002379
2.27078	2.98517	1.55125				49.73	-0.001582	-0.001448		-0.001263	-0.00162	-0.002392
2.27244	2.98407	1.54839				49.751	-0.001575	-0.001441		-0.001273	-0.001632	-0.002405
2.2741	2.98323	1.54631				49.773	-0.001568	-0.001434		-0.001283	-0.001644	-0.002418
2.27576	2.98276	1.54505				49.794	-0.001561	-0.001426		-0.001293	-0.001656	-0.002431
2.27742	2.98202	1.54449				49.816	-0.001554	-0.001418		-0.001304	-0.001668	-0.002444
2.27908	2.98092	1.54421				49.837	-0.001547	-0.001411		-0.001314	-0.00168	-0.002456
2.28075	2.9811	1.54388				49.859	-0.001539	-0.001403		-0.001324	-0.001692	-0.002469
2.28241	2.98113	1.54331				49.88	-0.001532	-0.001395		-0.001334	-0.001704	-0.002482
2.28407	2.97957	1.5438				49.902	-0.001524	-0.001387		-0.001344	-0.001716	-0.002495
2.28573	2.97824	1.54299				49.923	-0.001516	-0.001379		-0.001354	-0.001728	-0.002507
2.28739	2.97727	1.5421				49.945	-0.001509	-0.001371		-0.001364	-0.00174	-0.00252
2.28905	2.97551	1.54209				49.966	-0.001501	-0.001363		-0.001375	-0.001752	-0.002533
2.29072	2.9739	1.54061				49.988	-0.001493	-0.001354		-0.001385	-0.001765	-0.002545
2.29238	2.97267	1.53885				50.009	-0.001485	-0.001346		-0.001395	-0.001777	-0.002558
2.29404	2.97143	1.53673				50.031	-0.001476	-0.001338		-0.001405	-0.001789	-0.00257
2.2957	2.97031	1.53506				50.052	-0.001468	-0.001329		-0.001415	-0.001801	-0.002583
2.29736	2.9696	1.53496				50.074	-0.00146	-0.00132		-0.001425	-0.001813	-0.002596
2.29902	2.96871	1.53545				50.095	-0.001451	-0.001312		-0.001435	-0.001825	-0.002608
2.30068	2.96809	1.53471				50.117	-0.001443	-0.001303		-0.001445	-0.001837	-0.002621
2.30234	2.968	1.53415				50.138	-0.001434	-0.001294		-0.001455	-0.001849	-0.002633
2.30401	2.968	1.53456				50.16	-0.001425	-0.001285		-0.001465	-0.001861	-0.002646
2.30567	2.96692	1.53388				50.181	-0.001417	-0.001276		-0.001475	-0.001873	-0.002658
2.30733	2.96493	1.53246				50.203	-0.001408	-0.001267		-0.001485	-0.001886	-0.002671
2.30899	2.96313	1.53172				50.224	-0.001399	-0.001258		-0.001495	-0.001898	-0.002683
2.31065	2.96279	1.53097				50.246	-0.00139	-0.001249		-0.001504	-0.00191	-0.002696
2.31231	2.96207	1.53058				50.267	-0.001381	-0.001239		-0.001514	-0.001922	-0.002708
2.31398	2.96147	1.53013				50.289	-0.001371	-0.00123		-0.001524	-0.001934	-0.002721
2.31564	2.96017	1.52984				50.31	-0.001362	-0.00122		-0.001534	-0.001946	-0.002733
2.3173	2.95986	1.52915				50.332	-0.001353	-0.001211		-0.001544	-0.001958	-0.002746
2.31896	2.9591	1.52742				50.353	-0.001343	-0.001201		-0.001554	-0.001971	-0.002758
2.32062	2.95796	1.52577				50.375	-0.001334	-0.001192		-0.001564	-0.001983	-0.002771
2.32228	2.95616	1.52539				50.396	-0.001324	-0.001182		-0.001573	-0.001995	-0.002783
2.32394	2.95426	1.52519				50.418	-0.001315	-0.001172		-0.001583	-0.002007	-0.002796
2.32561	2.95447	1.52274				50.439	-0.001305	-0.001162		-0.001593	-0.002019	-0.002808
2.32727	2.95485	1.5208				50.461	-0.001295	-0.001152		-0.001603	-0.002031	-0.002821
2.32893	2.95406	1.51838				50.482	-0.001285	-0.001143		-0.001613	-0.002044	-0.002833
2.33059	2.95328	1.51589				50.504	-0.001276	-0.001133		-0.001622	-0.002056	-0.002846
2.33225	2.95293	1.51444				50.526	-0.001266	-0.001122		-0.001632	-0.002068	-0.002858
2.33391	2.95286	1.5127				50.547	-0.001256	-0.001112		-0.001642	-0.00208	-0.002871
2.33557	2.9532	1.51124				50.569	-0.001246	-0.001102		-0.001652	-0.002092	-0.002883
2.33724	2.95342	1.5104				50.59	-0.001235	-0.001092		-0.001661	-0.002105	-0.002896
2.3389	2.95256	1.50894				50.612	-0.001225	-0.001082		-0.001671	-0.002117	-0.002909
2.34056	2.95148	1.50713				50.633	-0.001215	-0.001071		-0.001681	-0.002129	-0.002921
2.34222	2.95131	1.50532				50.655	-0.001205	-0.001061		-0.00169	-0.002141	-0.002934
2.34388	2.95051	1.50405				50.676	-0.001195	-0.001051		-0.0017	-0.002154	-0.002946
2.34554	2.94831	1.50295				50.698	-0.001184	-0.00104		-0.00171	-0.002166	-0.002959
2.34721	2.94668	1.50212				50.719	-0.001174	-0.00103		-0.001719	-0.002178	-0.002972
2.34887	2.946	1.50147				50.741	-0.001163	-0.001019		-0.001729	-0.00219	-0.002985
2.35053	2.94599	1.50108				50.762	-0.001153	-0.001009		-0.001739	-0.002203	-0.002997
2.35219	2.94523	1.50033				50.784	-0.001142	-0.000998		-0.001748	-0.002215	-0.00301
2.35385	2.94414	1.49906				50.805	-0.001132	-0.000987		-0.001758	-0.002227	-0.003023
2.35551	2.94307	1.49808				50.827	-0.001121	-0.000977		-0.001768	-0.00224	-0.003036
2.35717	2.94185	1.49649				50.848	-0.00111	-0.000966		-0.001777	-0.002252	-0.003049
2.35884	2.94049	1.49528				50.87	-0.0011	-0.000955		-0.001787	-0.002264	-0.003062
2.3605	2.93998	1.4953				50.891	-0.001089	-0.000944		-0.001797	-0.002277	-0.003075
2.36216	2.94053	1.49502				50.913	-0.001078	-0.000933		-0.001806	-0.002289	-0.003088
2.36382	2.94123	1.49375				50.934	-0.001068	-0.000923		-0.001816	-0.002301	-0.003101
2.36548	2.94023	1.49311				50.956	-0.001057	-0.000912		-0.001826	-0.002314	-0.003114
2.36714	2.93867	1.4934				50.977	-0.001046	-0.000901		-0.001835	-0.002326	-0.003127
2.3688	2.93821	1.49342				50.999	-0.001035	-0.00089		-0.001845	-0.002339	-0.00314
2.37047	2.93768	1.49311				51.02	-0.001024	-0.000879		-0.001854	-0.002351	-0.003153
2.37213	2.93728	1.49219				51.042	-0.001013	-0.000868		-0.001864	-0.002364	-0.003167
2.37379	2.93689	1.49104				51.063	-0.001002	-0.000857		-0.001874	-0.002376	-0.00318
2.37545	2.93589	1.49052				51.085	-0.000991	-0.000846		-0.001883	-0.002389	-0.003193
2.37711	2.93426	1.49168				51.106	-0.00098	-0.000835		-0.001893	-0.002401	-0.003207
2.37877	2.9321	1.49175				51.128	-0.000969	-0.000824		-0.001903	-0.002414	-0.00322
2.38043	2.93115	1.49096				51.149	-0.000958	-0.000813		-0.001913	-0.002427	-0.003234
2.3821	2.9304	1.48966				51.171	-0.000947	-0.000802		-0.001922	-0.00244	-0.003247
2.38376	2.92929	1.48918				51.192	-0.000936	-0.00079		-0.001932	-0.002452	-0.003261
2.38542	2.92948	1.48826				51.214	-0.000925	-0.000779		-0.001942	-0.002465	-0.003274
2.38708	2.93026	1.48724				51.235	-0.000914	-0.000768		-0.001951	-0.002478	-0.003288
2.38874	2.92974	1.4865				51.257	-0.000903	-0.000757		-0.001961	-0.002491	-0.003302
2.3904	2.92896	1.48476				51.278	-0.000892	-0.000746		-0.001971	-0.002504	-0.003315
2.39207	2.92841	1.48284				51.3	-0.000881	-0.000735		-0.001981	-0.002517	-0.003329
2.39373	2.9276	1.48043				51.321	-0.00087	-0.000723		-0.001991	-0.00253	-0.003343
2.39539	2.92685	1.47759				51.343	-0.000858	-0.000712		-0.002	-0.002543	-0.003357
2.39705	2.9262	1.47532				51.364	-0.000847	-0.000701		-0.00201	-0.002556	-0.003371
2.39871	2.92612	1.47383				51.386	-0.000836	-0.00069		-0.00202	-0.002569	-0.003385
2.40037	2.9257	1.47271				51.407	-0.000825	-0.000679		-0.00203	-0.002582	-0.003399
2.40203	2.92417	1.47161				51.429	-0.000814	-0.000667		-0.00204	-0.002595	-0.003414
2.40369	2.92263	1.47048				51.451	-0.000803	-0.000656		-0.00205	-0.002609	-0.003428
2.40536	2.92147	1.46895				51.472	-0.000792	-0.000645		-0.00206	-0.002622	-0.003442
2.40702	2.92052	1.467				51.494	-0.00078	-0.000634		-0.00207	-0.002635	-0.003456
2.40868	2.91994	1.46527				51.515	-0.000769	-0.000623		-0.00208	-0.002649	-0.003471
2.41034	2.91861	1.46329				51.537	-0.000758	-0.000611		-0.00209	-0.002662	-0.003485
2.412	2.91816	1.46254				51.558	-0.000747	-0.0006		-0.0021	-0.002676	-0.0035
2.41366	2.91805	1.46288				51.58	-0.000736	-0.000589		-0.00211	-0.00269	-0.003514
2.41533	2.91676	1.46349				51.601	-0.000725	-0.000578		-0.00212	-0.002703	-0.003529
2.41699	2.91591	1.46304				51.623	-0.000714	-0.000567		-0.002131	-0.002717	-0.003544
2.41865	2.91557	1.46168				51.644	-0.000703	-0.000556		-0.002141	-0.002731	-0.003559
2.42031	2.9147	1.46172				51.666	-0.000691	-0.000544		-0.002151	-0.002745	-0.003573
2.42197	2.91285	1.46154				51.687	-0.00068	-0.000533		-0.002161	-0.002759	-0.003588
2.42363	2.91158	1.4608				51.709	-0.000669	-0.000522		-0.002172	-0.002773	-0.003603
2.4253	2.91004	1.45848				51.73	-0.000658	-0.000511		-0.002182	-0.002787	-0.003618
2.42696	2.90715	1.45772				51.752	-0.000647	-0.0005		-0.002193	-0.002801	-0.003633
2.42862	2.90503	1.45574				51.773	-0.000636	-0.000489		-0.002203	-0.002815	-0.003649
2.43028	2.90385	1.45418				51.795	-0.000625	-0.000478		-0.002214	-0.00283	-0.003664
2.43194	2.90403	1.45271				51.816	-0.000614	-0.000467		-0.002224	-0.002844	-0.003679
2.4336	2.90361	1.45137				51.838	-0.000603	-0.000456		-0.002235	-0.002859	-0.003695
2.43526	2.90266	1.4508				51.859	-0.000592	-0.000445		-0.002246	-0.002873	-0.00371
2.43693	2.90296	1.45238				51.881	-0.000581	-0.000434		-0.002256	-0.002888	-0.003726
2.43859	2.90263	1.4535				51.902	-0.00057	-0.000423		-0.002267	-0.002902	-0.003741
2.44025	2.90007	1.45254				51.924	-0.00056	-0.000412		-0.002278	-0.002917	-0.003757
2.44191	2.89783	1.45069				51.945	-0.000549	-0.000401		-0.002289	-0.002932	-0.003772
2.44357	2.89694	1.44897				51.967	-0.000538	-0.00039		-0.0023	-0.002947	-0.003788
2.44523	2.89675	1.4475				51.988	-0.000527	-0.000379		-0.002311	-0.002962	-0.003804
2.44689	2.89561	1.44554				52.01	-0.000516	-0.000369		-0.002322	-0.002977	-0.00382
2.44855	2.89437	1.44473				52.031	-0.000506	-0.000358		-0.002333	-0.002992	-0.003836
2.45022	2.89362	1.44391				52.053	-0.000495	-0.000347		-0.002344	-0.003007	-0.003852
2.45188	2.89214	1.44315				52.074	-0.000484	-0.000336		-0.002355	-0.003023	-0.003868
2.45354	2.89052	1.44148				52.096	-0.000474	-0.000326		-0.002366	-0.003038	-0.003884
2.4552	2.88874	1.43982				52.117	-0.000463	-0.000315		-0.002377	-0.003053	-0.003901
2.45686	2.88796	1.43927				52.139	-0.000452	-0.000304		-0.002389	-0.003069	-0.003917
2.45852	2.88661	1.43774				52.16	-0.000442	-0.000294		-0.0024	-0.003085	-0.003933
2.46019	2.88513	1.43661				52.182	-0.000431	-0.000283		-0.002412	-0.0031	-0.00395
2.46185	2.88469	1.43362				52.203	-0.000421	-0.000273		-0.002423	-0.003116	-0.003966
2.46351	2.88471	1.4317				52.225	-0.00041	-0.000262		-0.002435	-0.003132	-0.003983
2.46517	2.8842	1.43162				52.246	-0.0004	-0.000252		-0.002446	-0.003148	-0.004
2.46683	2.88468	1.43151				52.268	-0.00039	-0.000242		-0.002458	-0.003164	-0.004017
2.46849	2.8865	1.42983				52.289	-0.000379	-0.000231		-0.002469	-0.00318	-0.004033
2.47016	2.88678	1.42898				52.311	-0.000369	-0.000221		-0.002481	-0.003197	-0.00405
2.47182	2.88569	1.42893				52.333	-0.000359	-0.000211		-0.002493	-0.003213	-0.004067
2.47348	2.88412	1.42951				52.354	-0.000349	-0.0002		-0.002505	-0.00323	-0.004084
2.47514	2.88304	1.42995				52.376	-0.000338	-0.00019		-0.002517	-0.003246	-0.004101
2.4768	2.88214	1.43014				52.397	-0.000328	-0.00018		-0.002529	-0.003263	-0.004119
2.47846	2.88061	1.4295				52.419	-0.000318	-0.00017		-0.002541	-0.003279	-0.004136
2.48012	2.87915	1.42818				52.44	-0.000308	-0.00016		-0.002553	-0.003296	-0.004153
2.48178	2.87899	1.42683				52.462	-0.000298	-0.00015		-0.002565	-0.003313	-0.00417
2.48345	2.8796	1.42666				52.483	-0.000288	-0.00014		-0.002577	-0.00333	-0.004188
2.48511	2.88004	1.42614				52.505	-0.000278	-0.00013		-0.002589	-0.003347	-0.004205
2.48677	2.87968	1.42657				52.526	-0.000269	-0.00012		-0.002602	-0.003365	-0.004223
2.48843	2.87888	1.42733				52.548	-0.000259	-0.000111		-0.002614	-0.003382	-0.004241
2.49009	2.87866	1.42739				52.569	-0.000249	-0.000101		-0.002626	-0.003399	-0.004258
2.49175	2.87729	1.4267				52.591	-0.000239	-9.1e-05		-0.002639	-0.003417	-0.004276
2.49342	2.87638	1.42623				52.612	-0.00023	-8.1e-05		-0.002651	-0.003434	-0.004294
2.49508	2.87573	1.42704				52.634	-0.00022	-7.2e-05		-0.002664	-0.003452	-0.004312
2.49674	2.87543	1.42685				52.655	-0.000211	-6.2e-05		-0.002676	-0.00347	-0.00433
2.4984	2.87532	1.42639				52.677	-0.000201	-5.3e-05		-0.002689	-0.003488	-0.004348
2.50006	2.87499	1.42648				52.698	-0.000192	-4.3e-05		-0.002701	-0.003506	-0.004366
2.50172	2.87462	1.42741				52.72	-0.000182	-3.4e-05		-0.002714	-0.003524	-0.004385
2.50338	2.87364	1.42761				52.741	-0.000173	-2.5e-05		-0.002727	-0.003542	-0.004403
2.50505	2.87243	1.42759				52.763	-0.000164	-1.5e-05		-0.00274	-0.003561	-0.004421
2.50671	2.87219	1.42727				52.784	-0.000154	-6e-06		-0.002752	-0.003579	-0.00444
2.50837	2.87097	1.42722				52.806	-0.000145	3e-06		-0.002765	-0.003598	-0.004458
2.51003	2.86879	1.42803				52.827	-0.000136	1.2e-05		-0.002778	-0.003616	-0.004477
2.51169	2.86731	1.4285				52.849	-0.000127	2.1e-05		-0.002791	-0.003635	-0.004496
2.51335	2.86734	1.42779				52.87	-0.000118	3e-05		-0.002804	-0.003654	-0.004515
2.51502	2.86794	1.42638				52.892	-0.000109	3.9e-05		-0.002817	-0.003673	-0.004534
2.51668	2.86676	1.42454				52.913	-0.0001	4.8e-05		-0.00283	-0.003692	-0.004553
2.51834	2.86557	1.42399				52.935	-9.2e-05	5.7e-05		-0.002844	-0.003711	-0.004572
2.52	2.86475	1.42312				52.956	-8.3e-05	6.6e-05		-0.002857	-0.00373	-0.004591
2.52166	2.86422	1.42292				52.978	-7.4e-05	7.4e-05		-0.00287	-0.003749	-0.00461
2.52332	2.86375	1.4235				52.999	-6.6e-05	8.3e-05		-0.002883	-0.003769	-0.004629
2.52498	2.86295	1.42421				53.021	-5.7e-05	9.2e-05		-0.002896	-0.003788	-0.004649
2.52664	2.86179	1.42332				53.042	-4.8e-05	0.0001		-0.00291	-0.003808	-0.004668
2.52831	2.86089	1.42209				53.064	-4e-05	0.000109		-0.002923	-0.003828	-0.004687
2.52997	2.86031	1.42093				53.085	-3.2e-05	0.000117		-0.002937	-0.003847	-0.004707
2.53163	2.86007	1.42061				53.107	-2.3e-05	0.000125		-0.00295	-0.003867	-0.004727
2.53329	2.85921	1.4198				53.128	-1.5e-05	0.000134		-0.002964	-0.003887	-0.004746
2.53495	2.85848	1.4201				53.15	-7e-06	0.000142		-0.002977	-0.003908	-0.004766
2.53661	2.85857	1.41852				53.171	1e-06	0.00015		-0.002991	-0.003928	-0.004786
2.53828	2.85808	1.41845				53.193	9e-06	0.000158		-0.003004	-0.003948	-0.004806
2.53994	2.85774	1.41615				53.215	1.7e-05	0.000166		-0.003018	-0.003968	-0.004826
2.5416	2.85727	1.41558				53.236	2.5e-05	0.000174		-0.003032	-0.003989	-0.004846
2.54326	2.85642	1.41442				53.258	3.3e-05	0.000182		-0.003046	-0.004009	-0.004866
2.54492	2.85476	1.41361				53.279	4.1e-05	0.00019		-0.00306	-0.00403	-0.004887
2.54658	2.85516	1.41402				53.301	4.9e-05	0.000198		-0.003073	-0.004051	-0.004907
2.54824	2.8533	1.41293				53.322	5.6e-05	0.000206		-0.003087	-0.004072	-0.004927
2.54991	2.85293	1.41152				53.344	6.4e-05	0.000213		-0.003101	-0.004092	-0.004948
2.55157	2.85142	1.40969				53.365	7.2e-05	0.000221		-0.003115	-0.004113	-0.004968
2.55323	2.85009	1.40788				53.387	7.9e-05	0.000228		-0.003129	-0.004134	-0.004989
2.55489	2.84938	1.40673				53.408	8.6e-05	0.000236		-0.003144	-0.004156	-0.00501
2.55655	2.84725	1.4067				53.43	9.4e-05	0.000243		-0.003158	-0.004177	-0.00503
2.55821	2.84577	1.4061				53.451	0.000101	0.000251		-0.003172	-0.004198	-0.005051
2.55987	2.84514	1.403				53.473	0.000108	0.000258		-0.003186	-0.00422	-0.005072
2.56154	2.84407	1.4019				53.494	0.000116	0.000265		-0.0032	-0.004241	-0.005093
2.5632	2.84353	1.40037				53.516	0.000123	0.000273		-0.003215	-0.004263	-0.005114
2.56486	2.84326	1.39955				53.537	0.00013	0.00028		-0.003229	-0.004284	-0.005135
2.56652	2.8428	1.39857				53.559	0.000137	0.000287		-0.003244	-0.004306	-0.005156
2.56818	2.84156	1.39951				53.58	0.000144	0.000294		-0.003258	-0.004328	-0.005177
2.56984	2.84093	1.39979				53.602	0.00015	0.000301		-0.003273	-0.004349	-0.005198
2.57151	2.84036	1.40079				53.623	0.000157	0.000308		-0.003288	-0.004371	-0.00522
2.57317	2.83911	1.40056				53.645	0.000164	0.000314		-0.003302	-0.004393	-0.005241
2.57483	2.83873	1.40068				53.666	0.00017	0.000321		-0.003317	-0.004415	-0.005262
2.57649	2.83795	1.39998				53.688	0.000177	0.000328		-0.003332	-0.004437	-0.005283
2.57815	2.83743	1.39974				53.709	0.000184	0.000335		-0.003347	-0.00446	-0.005305
2.57981	2.83648	1.39931				53.731	0.00019	0.000341		-0.003362	-0.004482	-0.005326
2.58147	2.83481	1.39984				53.752	0.000196	0.000348		-0.003377	-0.004504	-0.005348
2.58313	2.83275	1.40032				53.774	0.000203	0.000354		-0.003392	-0.004526	-0.005369
2.5848	2.83193	1.4007				53.795	0.000209	0.000361		-0.003407	-0.004549	-0.005391
2.58646	2.8319	1.40077				53.817	0.000215	0.000367		-0.003422	-0.004571	-0.005412
2.58812	2.82983	1.3994				53.838	0.000221	0.000373		-0.003438	-0.004594	-0.005434
2.58978	2.83023	1.39834				53.86	0.000227	0.000379		-0.003453	-0.004616	-0.005455
2.59144	2.82877	1.39796				53.881	0.000233	0.000385		-0.003469	-0.004639	-0.005477
2.5931	2.82955	1.39904				53.903	0.000239	0.000392		-0.003484	-0.004662	-0.005499
2.59477	2.83081	1.40031				53.924	0.000245	0.000398		-0.0035	-0.004684	-0.00552
2.59643	2.82952	1.40083				53.946	0.000251	0.000403		-0.003516	-0.004707	-0.005542
2.59809	2.82851	1.39989				53.967	0.000256	0.000409		-0.003531	-0.00473	-0.005564
2.59975	2.82828	1.40065				53.989	0.000262	0.000415		-0.003547	-0.004753	-0.005585
2.60141	2.8283	1.40265				54.01	0.000268	0.000421		-0.003563	-0.004776	-0.005607
2.60307	2.82886	1.40293				54.032	0.000273	0.000427		-0.003579	-0.004799	-0.005628
2.60473	2.82784	1.40335				54.053	0.000279	0.000432		-0.003595	-0.004822	-0.00565
2.6064	2.82675	1.40429				54.075	0.000284	0.000438		-0.003612	-0.004845	-0.005672
2.60806	2.82518	1.40374				54.096	0.000289	0.000443		-0.003628	-0.004868	-0.005693
2.60972	2.82515	1.40311				54.118	0.000295	0.000449		-0.003644	-0.004891	-0.005715
2.61138	2.82407	1.4037				54.14	0.0003	0.000454		-0.003661	-0.004914	-0.005737
2.61304	2.82282	1.40254				54.161	0.000305	0.00046		-0.003677	-0.004937	-0.005758
2.6147	2.82215	1.40174				54.183	0.00031	0.000465		-0.003694	-0.00496	-0.00578
2.61637	2.82055	1.40173				54.204	0.000315	0.00047		-0.003711	-0.004984	-0.005801
2.61803	2.81929	1.40313				54.226	0.00032	0.000475		-0.003728	-0.005007	-0.005823
2.61969	2.8176	1.4017				54.247	0.000325	0.00048		-0.003745	-0.00503	-0.005844
2.62135	2.81773	1.40219				54.269	0.00033	0.000485		-0.003762	-0.005054	-0.005866
2.62301	2.81749	1.40161				54.29	0.000334	0.00049		-0.003779	-0.005077	-0.005887
2.62467	2.81691	1.40001				54.312	0.000339	0.000495		-0.003796	-0.0051	-0.005909
2.62633	2.81625	1.39769				54.333	0.000344	0.0005		-0.003813	-0.005124	-0.00593
2.62799	2.81636	1.39742				54.355	0.000348	0.000505		-0.003831	-0.005147	-0.005951
2.62966	2.81578	1.39812				54.376	0.000353	0.00051		-0.003848	-0.005171	-0.005973
2.63132	2.81594	1.39895				54.398	0.000357	0.000514		-0.003866	-0.005194	-0.005994
2.63298	2.81615	1.39926				54.419	0.000362	0.000519		-0.003884	-0.005218	-0.006015
2.63464	2.81408	1.39883				54.441	0.000366	0.000524		-0.003902	-0.005241	-0.006036
2.6363	2.81123	1.39772				54.462	0.00037	0.000528		-0.003919	-0.005265	-0.006057
2.63796	2.81003	1.39626				54.484	0.000374	0.000533		-0.003937	-0.005289	-0.006078
2.63963	2.80964	1.39647				54.505	0.000379	0.000537		-0.003956	-0.005312	-0.006099
2.64129	2.80868	1.39547				54.527	0.000383	0.000541		-0.003974	-0.005336	-0.00612
2.64295	2.80779	1.39518				54.548	0.000387	0.000546		-0.003992	-0.00536	-0.006141
2.64461	2.80604	1.39354				54.57	0.000391	0.00055		-0.00401	-0.005384	-0.006162
2.64627	2.80499	1.39176				54.591	0.000395	0.000554		-0.004029	-0.005407	-0.006183
2.64793	2.80356	1.38986				54.613	0.000398	0.000558		-0.004047	-0.005431	-0.006203
2.6496	2.80229	1.39022				54.634	0.000402	0.000562		-0.004066	-0.005455	-0.006224
2.65126	2.80061	1.38878				54.656	0.000406	0.000566		-0.004085	-0.005479	-0.006245
2.65292	2.79893	1.38687				54.677	0.00041	0.00057		-0.004104	-0.005503	-0.006265
2.65458	2.79786	1.38516				54.699	0.000413	0.000574		-0.004123	-0.005527	-0.006285
2.65624	2.7976	1.38388				54.72	0.000417	0.000578		-0.004142	-0.005551	-0.006306
2.6579	2.7965	1.38163				54.742	0.00042	0.000581		-0.004161	-0.005574	-0.006326
2.65956	2.79509	1.37814				54.763	0.000424	0.000585		-0.00418	-0.005598	-0.006346
2.66122	2.79333	1.37791				54.785	0.000427	0.000589		-0.004199	-0.005622	-0.006367
2.66289	2.79093	1.37586				54.806	0.000431	0.000592		-0.004219	-0.005647	-0.006387
2.66455	2.78782	1.37467				54.828	0.000434	0.000596		-0.004238	-0.005671	-0.006407
2.66621	2.78816	1.37249				54.849	0.000437	0.000599		-0.004258	-0.005695	-0.006427
2.66787	2.7865	1.37122				54.871	0.000441	0.000603		-0.004278	-0.005719	-0.006447
2.66953	2.7848	1.37023				54.892	0.000444	0.000606		-0.004297	-0.005743	-0.006466
2.67119	2.78452	1.36834				54.914	0.000447	0.000609		-0.004317	-0.005767	-0.006486
2.67286	2.78372	1.36583				54.935	0.00045	0.000612		-0.004337	-0.005791	-0.006506
2.67452	2.78211	1.36392				54.957	0.000453	0.000615		-0.004357	-0.005815	-0.006526
2.67618	2.78163	1.35994				54.978	0.000456	0.000619		-0.004377	-0.00584	-0.006545
2.67784	2.78154	1.35939				55	0.000459	0.000622		-0.004397	-0.005864	-0.006565
2.6795	2.78089	1.35803				55.022	0.000462	0.000625		-0.004418	-0.005888	-0.006584
2.68116	2.78073	1.35617				55.043	0.000465	0.000628		-0.004438	-0.005913	-0.006603
2.68282	2.78033	1.3547				55.065	0.000467	0.00063		-0.004458	-0.005937	-0.006623
2.68449	2.7781	1.3533				55.086	0.00047	0.000633		-0.004479	-0.005961	-0.006642
2.68615	2.77589	1.35205				55.108	0.000473	0.000636		-0.0045	-0.005986	-0.006661
2.68781	2.77575	1.35133				55.129	0.000475	0.000639		-0.00452	-0.00601	-0.00668
2.68947	2.77538	1.35102				55.151	0.000478	0.000641		-0.004541	-0.006035	-0.006699
2.69113	2.77474	1.34984				55.172	0.00048	0.000644		-0.004562	-0.006059	-0.006718
2.69279	2.77373	1.349				55.194	0.000483	0.000646		-0.004583	-0.006084	-0.006737
2.69446	2.77444	1.34716				55.215	0.000485	0.000649		-0.004604	-0.006108	-0.006756
2.69612	2.77396	1.34591				55.237	0.000488	0.000651		-0.004625	-0.006133	-0.006775
2.69778	2.77171	1.3447				55.258	0.00049	0.000654		-0.004646	-0.006157	-0.006793
2.69944	2.77038	1.34513				55.28	0.000492	0.000656		-0.004667	-0.006182	-0.006812
2.7011	2.77069	1.34518				55.301	0.000495	0.000658		-0.004688	-0.006206	-0.00683
2.70276	2.77088	1.34627				55.323	0.000497	0.00066		-0.004709	-0.006231	-0.006849
2.70442	2.77028	1.34428				55.344	0.000499	0.000663		-0.004731	-0.006255	-0.006867
2.70608	2.77145	1.3431				55.366	0.000501	0.000665		-0.004752	-0.00628	-0.006886
2.70775	2.76912	1.3426				55.387	0.000503	0.000667		-0.004774	-0.006305	-0.006904
2.70941	2.76887	1.34179				55.409	0.000505	0.000669		-0.004795	-0.006329	-0.006922
2.71107	2.7677	1.34216				55.43	0.000507	0.000671		-0.004817	-0.006354	-0.00694
2.71273	2.76555	1.34015				55.452	0.000509	0.000672		-0.004838	-0.006379	-0.006959
2.71439	2.76294	1.33949				55.473	0.000511	0.000674		-0.00486	-0.006403	-0.006977
2.71605	2.76212	1.33937				55.495	0.000513	0.000676		-0.004882	-0.006428	-0.006995
2.71772	2.76112	1.33941				55.516	0.000515	0.000678		-0.004904	-0.006453	-0.007013
2.71938	2.75964	1.3382				55.538	0.000517	0.000679		-0.004926	-0.006478	-0.007031
2.72104	2.7592	1.33829				55.559	0.000518	0.000681		-0.004948	-0.006502	-0.007048
2.7227	2.75792	1.33764				55.581	0.00052	0.000682		-0.004969	-0.006527	-0.007066
2.72436	2.75642	1.33716				55.602	0.000522	0.000684		-0.004991	-0.006552	-0.007084
2.72602	2.75622	1.33575				55.624	0.000524	0.000685		-0.005014	-0.006576	-0.007102
2.72768	2.75703	1.33565				55.645	0.000525	0.000687		-0.005036	-0.006601	-0.007119
2.72935	2.75614	1.33594				55.667	0.000527	0.000688		-0.005058	-0.006626	-0.007137
2.73101	2.75607	1.3345				55.688	0.000528	0.000689		-0.00508	-0.006651	-0.007154
2.73267	2.75593	1.33182				55.71	0.00053	0.000691		-0.005102	-0.006675	-0.007172
2.73433	2.75639	1.33018				55.731	0.000531	0.000692		-0.005125	-0.0067	-0.007189
2.73599	2.75396	1.32979				55.753	0.000533	0.000693		-0.005147	-0.006725	-0.007206
2.73765	2.75244	1.32906				55.774	0.000534	0.000694		-0.005169	-0.006749	-0.007224
2.73931	2.75215	1.32919				55.796	0.000535	0.000695		-0.005192	-0.006774	-0.007241
2.74098	2.75282	1.32808				55.817	0.000536	0.000696		-0.005214	-0.006799	-0.007258
2.74264	2.75293	1.32665				55.839	0.000538	0.000697		-0.005236	-0.006823	-0.007275
2.7443	2.75311	1.32401				55.86	0.000539	0.000698		-0.005259	-0.006848	-0.007292
2.74596	2.75164	1.3234				55.882	0.00054	0.000699		-0.005281	-0.006873	-0.007309
2.74762	2.75022	1.32282				55.904	0.000541	0.0007		-0.005304	-0.006897	-0.007326
2.74928	2.74968	1.32226				55.925	0.000542	0.000701		-0.005326	-0.006922	-0.007343
2.75095	2.74811	1.32209				55.947	0.000544	0.000702		-0.005349	-0.006946	-0.00736
2.75261	2.74689	1.32034				55.968	0.000545	0.000702		-0.005372	-0.006971	-0.007377
2.75427	2.74686	1.3205				55.99	0.000546	0.000703		-0.005394	-0.006995	-0.007393
2.75593	2.74683	1.32136				56.011	0.000547	0.000704		-0.005417	-0.007019	-0.00741
2.75759	2.7467	1.31979				56.033	0.000547	0.000704		-0.00544	-0.007044	-0.007427
2.75925	2.74579	1.31957				56.054	0.000548	0.000705		-0.005462	-0.007068	-0.007443
2.76091	2.74507	1.31973				56.076	0.000549	0.000705		-0.005485	-0.007092	-0.00746
2.76258	2.74414	1.31898				56.097	0.00055	0.000706		-0.005508	-0.007116	-0.007476
2.76424	2.74303	1.31748				56.119	0.000551	0.000706		-0.00553	-0.007141	-0.007492
2.7659	2.74134	1.3165				56.14	0.000552	0.000707		-0.005553	-0.007165	-0.007509
2.76756	2.7404	1.31598				56.162	0.000552	0.000707		-0.005576	-0.007189	-0.007525
2.76922	2.73952	1.31645				56.183	0.000553	0.000707		-0.005599	-0.007213	-0.007541
2.77088	2.73843	1.31502				56.205	0.000554	0.000708		-0.005621	-0.007237	-0.007557
2.77254	2.73714	1.31494				56.226	0.000554	0.000708		-0.005644	-0.00726	-0.007573
2.77421	2.73592	1.31557				56.248	0.000555	0.000708		-0.005667	-0.007284	-0.007589
2.77587	2.73337	1.31529				56.269	0.000556	0.000709		-0.00569	-0.007308	-0.007605
2.77753	2.73275	1.31421				56.291	0.000556	0.000709		-0.005713	-0.007332	-0.007621
2.77919	2.73392	1.31492				56.312	0.000557	0.000709		-0.005735	-0.007355	-0.007636
2.78085	2.73242	1.31318				56.334	0.000557	0.000709		-0.005758	-0.007379	-0.007652
2.78251	2.73189	1.3127				56.355	0.000558	0.000709		-0.005781	-0.007402	-0.007667
2.78417	2.7311	1.31287				56.377	0.000558	0.000709		-0.005804	-0.007425	-0.007683
2.78584	2.72952	1.3124				56.398	0.000559	0.000709		-0.005826	-0.007449	-0.007698
2.7875	2.72933	1.31216				56.42	0.000559	0.000709		-0.005849	-0.007472	-0.007713
2.78916	2.72921	1.31095				56.441	0.000559	0.000709		-0.005872	-0.007495	-0.007728
2.79082	2.72879	1.31112				56.463	0.00056	0.000709		-0.005895	-0.007518	-0.007743
2.79248	2.72762	1.31165				56.484	0.00056	0.000709		-0.005917	-0.007541	-0.007758
2.79414	2.72673	1.31166				56.506	0.00056	0.000709		-0.00594	-0.007563	-0.007773
2.79581	2.72579	1.31069				56.527	0.00056	0.000709		-0.005963	-0.007586	-0.007788
2.79747	2.72405	1.30809				56.549	0.000561	0.000709		-0.005986	-0.007608	-0.007803
2.79913	2.72345	1.3069				56.57	0.000561	0.000709		-0.006008	-0.007631	-0.007817
2.80079	2.72289	1.30654				56.592	0.000561	0.000708		-0.006031	-0.007653	-0.007831
2.80245	2.72221	1.30583				56.613	0.000561	0.000708		-0.006054	-0.007675	-0.007846
2.80411	2.7221	1.30562				56.635	0.000561	0.000708		-0.006077	-0.007698	-0.00786
2.80577	2.72164	1.30667				56.656	0.000561	0.000708		-0.006099	-0.00772	-0.007874
2.80743	2.72219	1.30832				56.678	0.000561	0.000707		-0.006122	-0.007742	-0.007888
2.8091	2.72269	1.30882				56.699	0.000561	0.000707		-0.006145	-0.007763	-0.007902
2.81076	2.72177	1.30796				56.721	0.000561	0.000707		-0.006167	-0.007785	-0.007915
2.81242	2.72073	1.30802				56.742	0.000561	0.000706		-0.00619	-0.007806	-0.007929
2.81408	2.71904	1.307				56.764	0.000561	0.000706		-0.006213	-0.007828	-0.007942
2.81574	2.71856	1.30593				56.785	0.000561	0.000706		-0.006235	-0.007849	-0.007956
2.8174	2.71813	1.30583				56.807	0.000561	0.000705		-0.006258	-0.00787	-0.007969
2.81907	2.71812	1.3055				56.829	0.000561	0.000705		-0.00628	-0.007891	-0.007982
2.82073	2.71598	1.30562				56.85	0.000561	0.000704		-0.006303	-0.007912	-0.007995
2.82239	2.71686	1.30673				56.872	0.000561	0.000704		-0.006326	-0.007933	-0.008007
2.82405	2.71534	1.30602				56.893	0.00056	0.000703		-0.006348	-0.007954	-0.00802
2.82571	2.71279	1.30588				56.915	0.00056	0.000703		-0.006371	-0.007974	-0.008032
2.82737	2.71166	1.30747				56.936	0.00056	0.000703		-0.006393	-0.007995	-0.008045
2.82904	2.7113	1.3085				56.958	0.00056	0.000702		-0.006416	-0.008015	-0.008057
2.8307	2.71095	1.30865				56.979	0.000559	0.000701		-0.006438	-0.008035	-0.008069
2.83236	2.71024	1.3071				57.001	0.000559	0.000701		-0.00646	-0.008055	-0.008081
2.83402	2.71044	1.30596				57.022	0.000559	0.0007		-0.006483	-0.008075	-0.008093
2.83568	2.71039	1.30576				57.044	0.000558	0.0007		-0.006505	-0.008094	-0.008104
2.83734	2.71063	1.3065				57.065	0.000558	0.000699		-0.006528	-0.008114	-0.008116
2.839	2.71054	1.30686				57.087	0.000558	0.000699		-0.00655	-0.008133	-0.008127
2.84066	2.7086	1.30796				57.108	0.000557	0.000698		-0.006572	-0.008153	-0.008138
2.84233	2.70814	1.30866				57.13	0.000557	0.000698		-0.006595	-0.008172	-0.008149
2.84399	2.70834	1.30832				57.151	0.000556	0.000697		-0.006617	-0.008191	-0.00816
2.84565	2.70691	1.30714				57.173	0.000556	0.000696		-0.006639	-0.008209	-0.008171
2.84731	2.70578	1.30623				57.194	0.000555	0.000696		-0.006662	-0.008228	-0.008182
2.84897	2.70426	1.30533				57.216	0.000555	0.000695		-0.006684	-0.008246	-0.008192
2.85063	2.70337	1.30515				57.237	0.000554	0.000694		-0.006706	-0.008265	-0.008202
2.85229	2.70265	1.30479				57.259	0.000554	0.000694		-0.006728	-0.008283	-0.008212
2.85396	2.70145	1.30417				57.28	0.000553	0.000693		-0.00675	-0.008301	-0.008222
2.85562	2.70108	1.30526				57.302	0.000553	0.000692		-0.006772	-0.008319	-0.008232
2.85728	2.70014	1.30469				57.323	0.000552	0.000692		-0.006794	-0.008336	-0.008242
2.85894	2.69979	1.30348				57.345	0.000552	0.000691		-0.006817	-0.008354	-0.008251
2.8606	2.69912	1.30314				57.366	0.000551	0.00069		-0.006839	-0.008371	-0.00826
2.86226	2.69805	1.30208				57.388	0.000551	0.00069		-0.006861	-0.008389	-0.008269
2.86393	2.69613	1.30149				57.409	0.00055	0.000689		-0.006882	-0.008406	-0.008278
2.86559	2.69496	1.30131				57.431	0.000549	0.000688		-0.006904	-0.008422	-0.008287
2.86725	2.69482	1.30043				57.452	0.000549	0.000688		-0.006926	-0.008439	-0.008296
2.86891	2.69455	1.29792				57.474	0.000548	0.000687		-0.006948	-0.008456	-0.008304
2.87057	2.69356	1.29607				57.495	0.000547	0.000686		-0.00697	-0.008472	-0.008313
2.87223	2.69165	1.29581				57.517	0.000547	0.000685		-0.006992	-0.008488	-0.008321
2.8739	2.69053	1.29774				57.538	0.000546	0.000685		-0.007013	-0.008504	-0.008329
2.87556	2.68934	1.29869				57.56	0.000545	0.000684		-0.007035	-0.00852	-0.008337
2.87722	2.6876	1.2978				57.581	0.000545	0.000683		-0.007057	-0.008535	-0.008344
2.87888	2.68703	1.29555				57.603	0.000544	0.000682		-0.007078	-0.008551	-0.008352
2.88054	2.68635	1.29475				57.624	0.000543	0.000682		-0.0071	-0.008566	-0.008359
2.8822	2.68586	1.29461				57.646	0.000543	0.000681		-0.007121	-0.008581	-0.008366
2.88386	2.68518	1.29379				57.667	0.000542	0.00068		-0.007143	-0.008596	-0.008373
2.88552	2.68406	1.29421				57.689	0.000541	0.000679		-0.007164	-0.008611	-0.00838
2.88719	2.6833	1.29535				57.711	0.00054	0.000678		-0.007185	-0.008625	-0.008386
2.88885	2.6834	1.29512				57.732	0.00054	0.000678		-0.007207	-0.00864	-0.008393
2.89051	2.68373	1.29457				57.754	0.000539	0.000677		-0.007228	-0.008654	-0.008399
2.89217	2.68212	1.29243				57.775	0.000538	0.000676		-0.007249	-0.008668	-0.008405
2.89383	2.68166	1.29125				57.797	0.000537	0.000675		-0.00727	-0.008682	-0.008411
2.89549	2.68186	1.29148				57.818	0.000537	0.000674		-0.007291	-0.008695	-0.008417
2.89716	2.68068	1.28891				57.84	0.000536	0.000673		-0.007312	-0.008709	-0.008423
2.89882	2.67976	1.28853				57.861	0.000535	0.000673		-0.007333	-0.008722	-0.008428
2.90048	2.67906	1.28808				57.883	0.000534	0.000672		-0.007353	-0.008735	-0.008433
2.90214	2.67805	1.28794				57.904	0.000533	0.000671		-0.007374	-0.008748	-0.008439
2.9038	2.67769	1.28706				57.926	0.000533	0.00067		-0.007395	-0.008761	-0.008443
2.90546	2.67772	1.28482				57.947	0.000532	0.000669		-0.007415	-0.008773	-0.008448
2.90712	2.67764	1.28444				57.969	0.000531	0.000668		-0.007436	-0.008786	-0.008453
2.90879	2.67787	1.28456				57.99	0.00053	0.000667		-0.007456	-0.008798	-0.008457
2.91045	2.67725	1.28354				58.012	0.00053	0.000666		-0.007476	-0.00881	-0.008462
2.91211	2.67604	1.28374				58.033	0.000529	0.000666		-0.007496	-0.008821	-0.008466
2.91377	2.67495	1.28314				58.055	0.000528	0.000665		-0.007516	-0.008833	-0.00847
2.91543	2.67399	1.28058				58.076	0.000527	0.000664		-0.007536	-0.008844	-0.008473
2.91709	2.67326	1.27922				58.098	0.000526	0.000663		-0.007556	-0.008855	-0.008477
2.91875	2.67376	1.27944				58.119	0.000526	0.000662		-0.007576	-0.008866	-0.008481
2.92042	2.67239	1.27998				58.141	0.000525	0.000661		-0.007596	-0.008877	-0.008484
2.92208	2.67087	1.28034				58.162	0.000524	0.00066		-0.007615	-0.008888	-0.008487
2.92374	2.6699	1.27905				58.184	0.000523	0.000659		-0.007635	-0.008898	-0.00849
2.9254	2.66873	1.27808				58.205	0.000522	0.000658		-0.007654	-0.008908	-0.008493
2.92706	2.66802	1.27662				58.227	0.000522	0.000657		-0.007673	-0.008918	-0.008495
2.92872	2.66737	1.27445				58.248	0.000521	0.000656		-0.007692	-0.008928	-0.008498
2.93038	2.66524	1.27275				58.27	0.00052	0.000655		-0.007711	-0.008938	-0.0085
2.93205	2.66381	1.27138				58.291	0.000519	0.000654		-0.00773	-0.008947	-0.008502
2.93371	2.66225	1.27137				58.313	0.000518	0.000653		-0.007748	-0.008956	-0.008504
2.93537	2.66061	1.27231				58.334	0.000518	0.000652		-0.007767	-0.008965	-0.008506
2.93703	2.66045	1.27208				58.356	0.000517	0.000651		-0.007785	-0.008974	-0.008508
2.93869	2.65961	1.27197				58.377	0.000516	0.00065		-0.007803	-0.008983	-0.008509
2.94035	2.65818	1.27227				58.399	0.000515	0.000649		-0.007821	-0.008991	-0.00851
2.94202	2.65744	1.27288				58.42	0.000514	0.000648		-0.007839	-0.008999	-0.008512
2.94368	2.65837	1.27173				58.442	0.000514	0.000647		-0.007857	-0.009007	-0.008512
2.94534	2.65779	1.2723				58.463	0.000513	0.000646		-0.007874	-0.009015	-0.008513
2.947	2.65736	1.27346				58.485	0.000512	0.000645		-0.007891	-0.009023	-0.008514
2.94866	2.65655	1.2713				58.506	0.000511	0.000643		-0.007909	-0.00903	-0.008514
2.95032	2.65537	1.26846				58.528	0.000511	0.000642		-0.007926	-0.009037	-0.008515
2.95198	2.65451	1.2683				58.549	0.00051	0.000641		-0.007942	-0.009044	-0.008515
2.95365	2.6541	1.2675				58.571	0.000509	0.00064		-0.007959	-0.009051	-0.008515
2.95531	2.65317	1.26561				58.593	0.000508	0.000639		-0.007975	-0.009058	-0.008514
2.95697	2.65229	1.26552				58.614	0.000508	0.000638		-0.007992	-0.009064	-0.008514
2.95863	2.65137	1.26491				58.636	0.000507	0.000637		-0.008008	-0.00907	-0.008513
2.96029	2.64999	1.26358				58.657	0.000506	0.000636		-0.008024	-0.009076	-0.008513
2.96195	2.64876	1.26301				58.679	0.000505	0.000634		-0.008039	-0.009082	-0.008512
2.96361	2.64786	1.26236				58.7	0.000505	0.000633		-0.008055	-0.009088	-0.008511
2.96528	2.64719	1.26179				58.722	0.000504	0.000632		-0.00807	-0.009093	-0.008509
2.96694	2.64726	1.26176				58.743	0.000503	0.000631		-0.008085	-0.009098	-0.008508
2.9686	2.64689	1.26121				58.765	0.000502	0.00063		-0.0081	-0.009103	-0.008506
2.97026	2.64694	1.26127				58.786	0.000502	0.000629		-0.008115	-0.009108	-0.008504
2.97192	2.64798	1.26146				58.808	0.000501	0.000627		-0.008129	-0.009112	-0.008502
2.97358	2.64832	1.2615				58.829	0.0005	0.000626		-0.008143	-0.009116	-0.0085
2.97525	2.64861	1.26071				58.851	0.0005	0.000625		-0.008157	-0.009121	-0.008498
2.97691	2.64872	1.2584				58.872	0.000499	0.000624		-0.008171	-0.009124	-0.008495
2.97857	2.64758	1.2564				58.894	0.000498	0.000623		-0.008185	-0.009128	-0.008493
2.98023	2.64619	1.25563				58.915	0.000498	0.000621		-0.008198	-0.009132	-0.00849
2.98189	2.64605	1.25462				58.937	0.000497	0.00062		-0.008211	-0.009135	-0.008487
2.98355	2.64561	1.25349				58.958	0.000496	0.000619		-0.008224	-0.009138	-0.008484
2.98521	2.6455	1.25333				58.98	0.000496	0.000618		-0.008237	-0.009141	-0.00848
2.98687	2.64569	1.25246				59.001	0.000495	0.000617		-0.008249	-0.009143	-0.008477
2.98854	2.64545	1.2517				59.023	0.000494	0.000615		-0.008261	-0.009146	-0.008473
2.9902	2.64637	1.25311				59.044	0.000494	0.000614		-0.008273	-0.009148	-0.008469
2.99186	2.64774	1.25609				59.066	0.000493	0.000613		-0.008285	-0.00915	-0.008465
2.99352	2.64967	1.257				59.087	0.000492	0.000612		-0.008297	-0.009152	-0.008461
2.99518	2.65087	1.25728				59.109	0.000492	0.000611		-0.008308	-0.009153	-0.008456
2.99684	2.65238	1.25862				59.13	0.000491	0.000609		-0.008319	-0.009154	-0.008452
2.99851	2.6547	1.25784				59.152	0.000491	0.000608		-0.00833	-0.009156	-0.008447
3.00017	2.65637	1.25758				59.173	0.00049	0.000607		-0.008341	-0.009156	-0.008442
3.00183	2.65596	1.2573				59.195	0.000489	0.000606		-0.008351	-0.009157	-0.008437
3.00349	2.6563	1.25693				59.216	0.000489	0.000605		-0.008361	-0.009158	-0.008432
3.00515	2.65708	1.25662				59.238	0.000488	0.000603		-0.008371	-0.009158	-0.008426
3.00681	2.65705	1.2564				59.259	0.000488	0.000602		-0.008381	-0.009158	-0.008421
3.00847	2.65591	1.25509				59.281	0.000487	0.000601		-0.00839	-0.009158	-0.008415
3.01014	2.63509	1.24479				59.302	0.000486	0.0006		-0.008399	-0.009157	-0.008409
3.0118	2.59629	1.22549				59.324	0.000486	0.000599		-0.008408	-0.009157	-0.008403
3.01346	2.56188	1.20713				59.345	0.000485	0.000598		-0.008417	-0.009156	-0.008397
3.01512	2.56037	1.20653				59.367	0.000485	0.000596		-0.008425	-0.009155	-0.00839
3.01678	2.56045	1.20712				59.388	0.000484	0.000595		-0.008434	-0.009154	-0.008384
3.01844	2.56073	1.20708				59.41	0.000484	0.000594		-0.008442	-0.009152	-0.008377
3.02011	2.56194	1.20687				59.431	0.000483	0.000593		-0.008449	-0.00915	-0.00837
3.02177	2.56191	1.20588				59.453	0.000483	0.000592		-0.008457	-0.009148	-0.008363
3.02343	2.56238	1.20557				59.474	0.000482	0.000591		-0.008464	-0.009146	-0.008355
3.02509	2.56198	1.20676				59.496	0.000482	0.00059		-0.008471	-0.009144	-0.008348
3.02675	2.56155	1.20674				59.518	0.000481	0.000589		-0.008478	-0.009141	-0.00834
3.02841	2.56101	1.20623				59.539	0.000481	0.000588		-0.008485	-0.009139	-0.008332
3.03007	2.5618	1.20595				59.561	0.00048	0.000587		-0.008491	-0.009136	-0.008324
3.03173	2.56325	1.20455				59.582	0.00048	0.000585		-0.008498	-0.009132	-0.008316
3.0334	2.56345	1.20447				59.604	0.000479	0.000584		-0.008504	-0.009129	-0.008307
3.03506	2.56339	1.20532				59.625	0.000479	0.000583		-0.008509	-0.009125	-0.008299
3.03672	2.56195	1.20601				59.647	0.000478	0.000582		-0.008515	-0.009122	-0.00829
3.03838	2.56129	1.20689				59.668	0.000478	0.000581		-0.00852	-0.009118	-0.008281
3.04004	2.56181	1.20726				59.69	0.000478	0.00058		-0.008525	-0.009113	-0.008272
3.0417	2.56142	1.20609				59.711	0.000477	0.000579		-0.00853	-0.009109	-0.008263
3.04337	2.56092	1.20621				59.733	0.000477	0.000578		-0.008535	-0.009104	-0.008253
3.04503	2.56023	1.20585				59.754	0.000476	0.000578		-0.00854	-0.009099	-0.008243
3.04669	2.55816	1.20474				59.776	0.000476	0.000577		-0.008544	-0.009094	-0.008233
3.04835	2.55821	1.20511				59.797	0.000476	0.000576		-0.008548	-0.009089	-0.008223
3.05001	2.55836	1.20521				59.819	0.000475	0.000575		-0.008552	-0.009083	-0.008213
3.05167	2.5592	1.20443				59.84	0.000475	0.000574		-0.008556	-0.009077	-0.008203
3.05334	2.56042	1.20346				59.862	0.000474	0.000573		-0.008559	-0.009071	-0.008192
3.055	2.56195	1.2024				59.883	0.000474	0.000572		-0.008563	-0.009065	-0.008181
3.05666	2.56287	1.20144				59.905	0.000474	0.000571		-0.008566	-0.009059	-0.00817
3.05832	2.56247	1.20228				59.926	0.000473	0.000571		-0.008569	-0.009052	-0.008159
3.05998	2.56355	1.20092				59.948	0.000473	0.00057		-0.008571	-0.009045	-0.008147
3.06164	2.56353	1.20102				59.969	0.000473	0.000569		-0.008574	-0.009038	-0.008136
3.0633	2.56512	1.20172				59.991	0.000473	0.000568		-0.008576	-0.009031	-0.008124
3.06496	2.56591	1.20136				60.012	0.000472	0.000568		-0.008579	-0.009024	-0.008112
3.06663	2.56709	1.20177				60.034	0.000472	0.000567		-0.008581	-0.009016	-0.008099
3.06829	2.56919	1.2019				60.055	0.000472	0.000566		-0.008583	-0.009008	-0.008087
3.06995	2.56934	1.2039				60.077	0.000472	0.000566		-0.008584	-0.009	-0.008074
3.07161	2.56929	1.20361				60.098	0.000471	0.000565		-0.008586	-0.008992	-0.008062
3.07327	2.56883	1.20249				60.12	0.000471	0.000564		-0.008587	-0.008983	-0.008049
3.07493	2.57025	1.20345				60.141	0.000471	0.000564		-0.008588	-0.008975	-0.008035
3.0766	2.57135	1.20278				60.163	0.000471	0.000563		-0.008589	-0.008966	-0.008022
3.07826	2.57539	1.20138				60.184	0.00047	0.000563		-0.00859	-0.008957	-0.008008
3.07992	2.57815	1.20199				60.206	0.00047	0.000562		-0.008591	-0.008947	-0.007994
3.08158	2.58004	1.20169				60.227	0.00047	0.000562		-0.008591	-0.008938	-0.00798
3.08324	2.58225	1.20295				60.249	0.00047	0.000561		-0.008591	-0.008928	-0.007966
3.0849	2.58554	1.2002				60.27	0.00047	0.000561		-0.008592	-0.008918	-0.007952
3.08656	2.58841	1.19934				60.292	0.00047	0.00056		-0.008592	-0.008908	-0.007937
3.08823	2.59158	1.19904				60.313	0.000469	0.00056		-0.008591	-0.008898	-0.007922
3.08989	2.59445	1.19723				60.335	0.000469	0.000559		-0.008591	-0.008887	-0.007907
3.09155	2.59629	1.1978				60.356	0.000469	0.000559		-0.008591	-0.008877	-0.007892
3.09321	2.59667	1.19843				60.378	0.000469	0.000559		-0.00859	-0.008866	-0.007877
3.09487	2.59707	1.19901				60.4	0.000469	0.000558		-0.008589	-0.008855	-0.007861
3.09653	2.59898	1.1993				60.421	0.000469	0.000558		-0.008588	-0.008843	-0.007846
3.0982	2.60119	1.20083				60.443	0.000469	0.000558		-0.008587	-0.008832	-0.00783
3.09986	2.60352	1.20052				60.464	0.000469	0.000557		-0.008586	-0.00882	-0.007813
3.10152	2.60555	1.20135				60.486	0.000469	0.000557		-0.008584	-0.008808	-0.007797
3.10318	2.60779	1.20249				60.507	0.000469	0.000557		-0.008583	-0.008796	-0.007781
3.10484	2.60896	1.20254				60.529	0.000469	0.000557		-0.008581	-0.008784	-0.007764
3.1065	2.61047	1.20231				60.55	0.000469	0.000557		-0.008579	-0.008771	-0.007747
3.10816	2.61133	1.20051				60.572	0.000469	0.000556		-0.008577	-0.008759	-0.00773
3.10982	2.61218	1.19964				60.593	0.000469	0.000556		-0.008575	-0.008746	-0.007713
3.11149	2.61461	1.19858				60.615	0.000469	0.000556		-0.008573	-0.008733	-0.007695
3.11315	2.61777	1.20004				60.636	0.000469	0.000556		-0.00857	-0.008719	-0.007677
3.11481	2.62081	1.2011				60.658	0.000469	0.000556		-0.008567	-0.008706	-0.00766
3.11647	2.62392	1.2007				60.679	0.000469	0.000556		-0.008564	-0.008692	-0.007641
3.11813	2.62526	1.20074				60.701	0.000469	0.000556		-0.008561	-0.008678	-0.007623
3.11979	2.62509	1.20313				60.722	0.00047	0.000556		-0.008558	-0.008664	-0.007605
3.12146	2.62544	1.20377				60.744	0.00047	0.000556		-0.008555	-0.00865	-0.007586
3.12312	2.6266	1.20469				60.765	0.00047	0.000556		-0.008551	-0.008636	-0.007567
3.12478	2.62754	1.20589				60.787	0.00047	0.000556		-0.008548	-0.008621	-0.007548
3.12644	2.63008	1.20734				60.808	0.00047	0.000556		-0.008544	-0.008606	-0.007529
3.1281	2.63088	1.20845				60.83	0.00047	0.000556		-0.00854	-0.008591	-0.00751
3.12976	2.6314	1.2109				60.851	0.000471	0.000556		-0.008536	-0.008576	-0.00749
3.13142	2.6313	1.21336				60.873	0.000471	0.000556		-0.008531	-0.008561	-0.007471
3.13309	2.63238	1.21426				60.894	0.000471	0.000556		-0.008527	-0.008545	-0.007451
3.13475	2.63245	1.21423				60.916	0.000471	0.000556		-0.008522	-0.00853	-0.007431
3.13641	2.63354	1.21572				60.937	0.000472	0.000556		-0.008517	-0.008514	-0.00741
3.13807	2.63291	1.21656				60.959	0.000472	0.000556		-0.008512	-0.008498	-0.00739
3.13973	2.63336	1.21874				60.98	0.000472	0.000556		-0.008507	-0.008481	-0.007369
3.14139	2.63358	1.21871				61.002	0.000473	0.000557		-0.008502	-0.008465	-0.007348
3.14305	2.63138	1.2205				61.023	0.000473	0.000557		-0.008496	-0.008448	-0.007327
3.14472	2.6299	1.22378				61.045	0.000473	0.000557		-0.00849	-0.008431	-0.007306
3.14638	2.62851	1.22567				61.066	0.000474	0.000557		-0.008484	-0.008414	-0.007285
3.14804	2.62763	1.22666				61.088	0.000474	0.000557		-0.008478	-0.008397	-0.007263
3.1497	2.62746	1.22898				61.109	0.000475	0.000558		-0.008472	-0.00838	-0.007242
3.15136	2.62632	1.2312				61.131	0.000475	0.000558		-0.008465	-0.008362	-0.00722
3.15302	2.62463	1.23208				61.152	0.000476	0.000558		-0.008459	-0.008344	-0.007198
3.15469	2.62282	1.23226				61.174	0.000476	0.000558		-0.008452	-0.008327	-0.007176
3.15635	2.62061	1.23457				61.195	0.000477	0.000559		-0.008444	-0.008308	-0.007153
3.15801	2.6175	1.23538				61.217	0.000477	0.000559		-0.008437	-0.00829	-0.007131
3.15967	2.61689	1.23662				61.238	0.000478	0.000559		-0.00843	-0.008272	-0.007108
3.16133	2.61717	1.23548				61.26	0.000478	0.00056		-0.008422	-0.008253	-0.007085
3.16299	2.61614	1.23566				61.281	0.000479	0.00056		-0.008414	-0.008234	-0.007063
3.16465	2.61428	1.23668				61.303	0.000479	0.00056		-0.008406	-0.008215	-0.007039
3.16632	2.61387	1.23604				61.325	0.00048	0.000561		-0.008397	-0.008196	-0.007016
3.16798	2.61211	1.23841				61.346	0.000481	0.000561		-0.008389	-0.008176	-0.006993
3.16964	2.61155	1.24025				61.368	0.000481	0.000562		-0.00838	-0.008156	-0.006969
3.1713	2.61134	1.24064				61.389	0.000482	0.000562		-0.008371	-0.008137	-0.006945
3.17296	2.60985	1.24122				61.411	0.000483	0.000562		-0.008361	-0.008117	-0.006921
3.17462	2.60981	1.24156				61.432	0.000483	0.000563		-0.008352	-0.008096	-0.006897
3.17628	2.60989	1.24249				61.454	0.000484	0.000563		-0.008342	-0.008076	-0.006873
3.17795	2.60885	1.24254				61.475	0.000485	0.000564		-0.008332	-0.008055	-0.006849
3.17961	2.60833	1.24377				61.497	0.000486	0.000564		-0.008322	-0.008034	-0.006824
3.18127	2.60694	1.2437				61.518	0.000486	0.000565		-0.008312	-0.008013	-0.0068
3.18293	2.60602	1.24341				61.54	0.000487	0.000565		-0.008301	-0.007992	-0.006775
3.18459	2.60487	1.24353				61.561	0.000488	0.000566		-0.00829	-0.007971	-0.00675
3.18625	2.60321	1.24354				61.583	0.000489	0.000566		-0.008279	-0.007949	-0.006725
3.18791	2.603	1.24544				61.604	0.00049	0.000567		-0.008268	-0.007927	-0.0067
3.18958	2.60136	1.24599				61.626	0.00049	0.000568		-0.008256	-0.007905	-0.006674
3.19124	2.60046	1.24713				61.647	0.000491	0.000568		-0.008244	-0.007883	-0.006649
3.1929	2.59911	1.2487				61.669	0.000492	0.000569		-0.008232	-0.007861	-0.006623
3.19456	2.59882	1.25077				61.69	0.000493	0.000569		-0.00822	-0.007838	-0.006597
3.19622	2.59723	1.2528				61.712	0.000494	0.00057		-0.008207	-0.007815	-0.006572
3.19788	2.59747	1.25387				61.733	0.000495	0.000571		-0.008195	-0.007792	-0.006545
3.19955	2.59749	1.25592				61.755	0.000496	0.000571		-0.008182	-0.007769	-0.006519
3.20121	2.59643	1.25705				61.776	0.000497	0.000572		-0.008168	-0.007746	-0.006493
3.20287	2.59506	1.2598				61.798	0.000498	0.000573		-0.008155	-0.007722	-0.006467
3.20453	2.59484	1.2613				61.819	0.000499	0.000574		-0.008141	-0.007699	-0.00644
3.20619	2.5945	1.26325				61.841	0.0005	0.000574		-0.008127	-0.007675	-0.006414
3.20785	2.59376	1.26672				61.862	0.000501	0.000575		-0.008113	-0.00765	-0.006387
3.20951	2.59167	1.26743				61.884	0.000502	0.000576		-0.008098	-0.007626	-0.00636
3.21117	2.58976	1.26945				61.905	0.000503	0.000577		-0.008083	-0.007601	-0.006333
3.21284	2.58898	1.27156				61.927	0.000505	0.000577		-0.008068	-0.007577	-0.006306
3.2145	2.58816	1.27347				61.948	0.000506	0.000578		-0.008053	-0.007552	-0.006279
3.21616	2.58674	1.27579				61.97	0.000507	0.000579		-0.008037	-0.007526	-0.006251
3.21782	2.58693	1.27967				61.991	0.000508	0.00058		-0.008022	-0.007501	-0.006224
3.21948	2.58705	1.28333				62.013	0.000509	0.000581		-0.008005	-0.007475	-0.006196
3.22114	2.58715	1.28494				62.034	0.00051	0.000582		-0.007989	-0.00745	-0.006168
3.22281	2.58675	1.28651				62.056	0.000512	0.000583		-0.007973	-0.007424	-0.006141
3.22447	2.58771	1.28934				62.077	0.000513	0.000584		-0.007956	-0.007397	-0.006113
3.22613	2.58979	1.29082				62.099	0.000514	0.000585		-0.007939	-0.007371	-0.006085
3.22779	2.59055	1.29091				62.12	0.000515	0.000586		-0.007921	-0.007345	-0.006057
3.22945	2.59066	1.29007				62.142	0.000517	0.000587		-0.007904	-0.007318	-0.006028
3.23111	2.59498	1.29108				62.163	0.000518	0.000588		-0.007886	-0.007291	-0.006
3.23278	2.59639	1.29039				62.185	0.000519	0.000589		-0.007867	-0.007264	-0.005972
3.23444	2.59848	1.28992				62.207	0.000521	0.00059		-0.007849	-0.007236	-0.005943
3.2361	2.59903	1.29051				62.228	0.000522	0.000591		-0.00783	-0.007209	-0.005915
3.23776	2.60183	1.29023				62.25	0.000524	0.000592		-0.007811	-0.007181	-0.005886
3.23942	2.60211	1.29033				62.271	0.000525	0.000593		-0.007792	-0.007153	-0.005857
3.24108	2.60338	1.29036				62.293	0.000526	0.000594		-0.007773	-0.007125	-0.005828
3.24274	2.60509	1.29052				62.314	0.000528	0.000596		-0.007753	-0.007096	-0.005799
3.2444	2.60735	1.29075				62.336	0.000529	0.000597		-0.007733	-0.007068	-0.00577
3.24607	2.60867	1.29145				62.357	0.000531	0.000598		-0.007713	-0.007039	-0.005741
3.24773	2.61128	1.29097				62.379	0.000532	0.000599		-0.007692	-0.00701	-0.005712
3.24939	2.6131	1.2909				62.4	0.000534	0.000601		-0.007672	-0.006981	-0.005682
3.25105	2.61624	1.2908				62.422	0.000535	0.000602		-0.007651	-0.006952	-0.005653
3.25271	2.61856	1.29118				62.443	0.000537	0.000603		-0.007629	-0.006922	-0.005623
3.25437	2.62065	1.29163				62.465	0.000538	0.000605		-0.007608	-0.006893	-0.005594
3.25604	2.62264	1.29082				62.486	0.00054	0.000606		-0.007586	-0.006863	-0.005564
3.2577	2.62365	1.28993				62.508	0.000541	0.000608		-0.007564	-0.006833	-0.005535
3.25936	2.6258	1.28739				62.529	0.000543	0.000609		-0.007542	-0.006803	-0.005505
3.26102	2.62744	1.28468				62.551	0.000545	0.00061		-0.007519	-0.006772	-0.005475
3.26268	2.62826	1.28441				62.572	0.000546	0.000612		-0.007497	-0.006742	-0.005445
3.26434	2.62997	1.28307				62.594	0.000548	0.000614		-0.007474	-0.006711	-0.005415
3.266	2.63032	1.28113				62.615	0.00055	0.000615		-0.00745	-0.00668	-0.005385
3.26767	2.6316	1.28177				62.637	0.000551	0.000617		-0.007427	-0.006649	-0.005355
3.26933	2.63313	1.28175				62.658	0.000553	0.000618		-0.007403	-0.006618	-0.005325
3.27099	2.63422	1.28252				62.68	0.000555	0.00062		-0.007379	-0.006586	-0.005295
3.27265	2.63277	1.28308				62.701	0.000556	0.000622		-0.007355	-0.006555	-0.005264
3.27431	2.63303	1.28407				62.723	0.000558	0.000623		-0.007331	-0.006523	-0.005234
3.27597	2.63427	1.28372				62.744	0.00056	0.000625		-0.007306	-0.006491	-0.005204
3.27764	2.63684	1.28303				62.766	0.000561	0.000627		-0.007281	-0.006459	-0.005173
3.2793	2.63806	1.28247				62.787	0.000563	0.000629		-0.007256	-0.006427	-0.005143
3.28096	2.64168	1.28247				62.809	0.000565	0.00063		-0.007231	-0.006395	-0.005112
[truncated: 14,277 more rows]

## Sheet: SI Fig 2
A ferritin-based COVID-19 nanoparticle vaccine that elicits robust, durable, broad-spectrum neutralizing antisera in non-human primates
Nature Communications
Panel A					Panel B
Binding Log(EC50)					Neutralization (log NT50)		Each value is an independent mouse NT50
	S∆C-Fer		DCFHP			alum		alum+CpG
Mouse 1	4.11674	Mouse 11	4.60203		Mouse 1	3.844	Mouse 6	5.703
Mouse 2	3.71433	Mouse 12	4.03177		Mouse 2	4.526	Mouse 7	5.781
Mouse 3	3.93125	Mouse 13	4.43127		Mouse 3	4.393	Mouse 8	5.078
Mouse 4	4.367	Mouse 14	4.605		Mouse 4	5.013	Mouse 9	5.877
Mouse 5	3.69126	Mouse 15	4.23101		Mouse 5	4.261	Mouse 10	5.916
Mouse 6	4.58721	Mouse 16	4.51573
Mouse 7	4.46168	Mouse 17	4.09128
Mouse 8	4.91652	Mouse 18	4.04258
Mouse 9	3.51228	Mouse 19	4.57341
Mouse 10	4.48494	Mouse 20	4.02053

## Sheet: SI Fig 3
A ferritin-based COVID-19 nanoparticle vaccine that elicits robust, durable, broad-spectrum neutralizing antisera in non-human primates
Nature Communications
Panel C														Panel B
	Clone Number													Concentration (mg/L)	nm shift
Volume, ml	1229	1281	1389	1312	1587	1659	1461	1483	1576	75	111	118		20	0.2989	0.3192	0.3309
-0.020731	0.003	0.001773	-4.7e-05	0.005471	-0.000293	-0.013729	-0.27553	-0.340679	-0.351877	-0.322297	-0.331608	-0.149637		10	0.1725	0.1886	0.2028
-0.019069	0.037456	0.100914	0.043003	0.068638	0.107301	-0.024205	-3.4218	-3.85028	-4.34901	-4.01015	-4.1611	-3.82997		5	0.0908	0.1129	0.1193
-0.017407	0.037153	0.100939	0.043871	0.069027	0.108309	-0.021652	-3.42145	-3.84574	-4.34851	-4.00929	-4.16135	-3.83123		2.5	0.0592	0.0808	0.0874
-0.015745	0.037009	0.10059	0.044108	0.069374	0.108083	-0.021089	-3.42041	-3.84492	-4.34772	-4.00865	-4.16167	-3.83126
-0.014083	0.036465	0.100393	0.043926	0.069541	0.108416	-0.020635	-3.42035	-3.84421	-4.34753	-4.00794	-4.16131	-3.83229
-0.012421	0.03558	0.100854	0.043778	0.069048	0.108877	-0.019974	-3.42023	-3.84334	-4.34694	-4.00749	-4.16134	-3.83282
-0.010759	0.034744	0.102301	0.043406	0.0689	0.109652	-0.021057	-3.4197	-3.84246	-4.34635	-4.00688	-4.16169	-3.83265
-0.009097	0.033923	0.103001	0.043061	0.069335	0.110322	-0.021637	-3.42021	-3.84122	-4.34582	-4.00602	-4.16134	-3.83333
-0.007435	0.032265	0.103485	0.043506	0.069811	0.110168	-0.02148	-3.42051	-3.83929	-4.34595	-4.00567	-4.16044	-3.83414
-0.005773	0.030545	0.103705	0.044021	0.071184	0.109781	-0.02175	-3.41951	-3.8368	-4.3461	-4.00551	-4.16069	-3.83395
-0.004111	0.030408	0.103732	0.04476	0.071773	0.110144	-0.022167	-3.41789	-3.83364	-4.34593	-4.00539	-4.16148	-3.83341
-0.002449	0.029742	0.104808	0.045671	0.070956	0.109834	-0.021929	-3.41579	-3.83136	-4.34615	-4.00372	-4.16161	-3.833
-0.000787	0.02848	0.105144	0.045457	0.070424	0.109583	-0.021477	-3.41309	-3.82765	-4.3464	-4.00126	-4.16133	-3.83282
0.000874	0.027564	0.104801	0.045384	0.070125	0.109698	-0.019845	-3.4095	-3.81977	-4.34548	-3.99892	-4.16077	-3.83244
0.002536	0.026973	0.104621	0.045935	0.069321	0.11	-0.017751	-3.40469	-3.80551	-4.34416	-3.99693	-4.15964	-3.83197
0.004198	0.025821	0.105673	0.046606	0.068888	0.110676	-0.015543	-3.40067	-3.78443	-4.3427	-3.99536	-4.1588	-3.83121
0.00586	0.024375	0.106386	0.047915	0.06947	0.110776	-0.011352	-3.39695	-3.75767	-4.34039	-3.99437	-4.15793	-3.82913
0.007522	0.023867	0.106678	0.048791	0.070222	0.110592	-0.005544	-3.39344	-3.72721	-4.33776	-3.99442	-4.15687	-3.8271
0.009184	0.023097	0.10759	0.048127	0.071171	0.11029	-0.000793	-3.39036	-3.69301	-4.33589	-3.99427	-4.15586	-3.82519
0.010846	0.022577	0.108645	0.048707	0.071563	0.109677	0.001296	-3.38734	-3.65616	-4.33456	-3.99334	-4.15524	-3.82362
0.012508	0.023098	0.109441	0.050032	0.071912	0.109441	0.001854	-3.38361	-3.61545	-4.33383	-3.99179	-4.15483	-3.82222
0.01417	0.023587	0.109513	0.050215	0.072492	0.110017	0.001589	-3.38001	-3.57221	-4.33256	-3.99037	-4.15339	-3.82107
0.015832	0.022882	0.109146	0.051141	0.073549	0.110739	0.001783	-3.37663	-3.52737	-4.33099	-3.98923	-4.15239	-3.81955
0.017494	0.021389	0.109023	0.052112	0.073424	0.110599	0.001955	-3.37242	-3.48018	-4.33012	-3.98753	-4.15232	-3.81705
0.019156	0.020912	0.109744	0.052554	0.073006	0.110306	0.002131	-3.36908	-3.43592	-4.3293	-3.98608	-4.15177	-3.81428
0.020818	0.020744	0.110393	0.053167	0.073177	0.110496	0.001913	-3.36637	-3.40114	-4.32843	-3.98525	-4.15035	-3.81255
0.022479	0.018453	0.110671	0.05312	0.072663	0.111256	0.001004	-3.36292	-3.37859	-4.32841	-3.98427	-4.14964	-3.81137
0.024141	0.016349	0.110546	0.052491	0.072196	0.110807	-0.000516	-3.35896	-3.36554	-4.32833	-3.98364	-4.14994	-3.81102
0.025803	0.015586	0.109726	0.052371	0.072166	0.109365	-0.002389	-3.35602	-3.35615	-4.32913	-3.9837	-4.15037	-3.81142
0.027465	0.014797	0.109043	0.052304	0.070904	0.108028	-0.004345	-3.3532	-3.34965	-4.33014	-3.98436	-4.15068	-3.81152
0.029127	0.013198	0.107597	0.051749	0.070027	0.107017	-0.006578	-3.3499	-3.34546	-4.33082	-3.98489	-4.15126	-3.8118
0.030789	0.012462	0.105182	0.051584	0.06907	0.10671	-0.008312	-3.34719	-3.34231	-4.33114	-3.98522	-4.152	-3.81325
0.032451	0.01116	0.103896	0.051648	0.068341	0.105366	-0.009658	-3.34391	-3.34164	-4.33096	-3.98567	-4.15305	-3.81461
0.034113	0.01009	0.102757	0.051294	0.067784	0.103429	-0.012088	-3.34013	-3.34344	-4.33068	-3.98623	-4.15332	-3.8153
0.035775	0.009021	0.101322	0.05057	0.066637	0.101876	-0.014373	-3.33708	-3.34708	-4.33054	-3.98727	-4.15265	-3.81664
0.037437	0.007398	0.100477	0.049296	0.064921	0.101117	-0.016312	-3.33531	-3.35219	-4.33037	-3.98797	-4.15165	-3.818
0.039099	0.006167	0.099274	0.048455	0.064675	0.100142	-0.017843	-3.33388	-3.35698	-4.32998	-3.98932	-4.15158	-3.81795
0.040761	0.005792	0.09838	0.048861	0.064338	0.099038	-0.019651	-3.33312	-3.36349	-4.33042	-3.99156	-4.15217	-3.81821
0.042423	0.005518	0.096863	0.049054	0.063378	0.097785	-0.023363	-3.33417	-3.37372	-4.33107	-3.99373	-4.15307	-3.81931
0.044085	0.004978	0.096033	0.047722	0.063036	0.097133	-0.027933	-3.33614	-3.39191	-4.33266	-3.99552	-4.15402	-3.82027
0.045746	0.004749	0.094242	0.046403	0.062689	0.096347	-0.032596	-3.33677	-3.41704	-4.33572	-3.99671	-4.15504	-3.82135
0.047408	0.004787	0.092562	0.045404	0.061412	0.094754	-0.038118	-3.33703	-3.44724	-4.33891	-3.99804	-4.15633	-3.82337
0.04907	0.003871	0.091471	0.044013	0.060624	0.092827	-0.045069	-3.33753	-3.48155	-4.34169	-3.99874	-4.15724	-3.82633
0.050732	0.002138	0.089726	0.04406	0.059455	0.09198	-0.052559	-3.33804	-3.51921	-4.34423	-3.99924	-4.15677	-3.82888
0.052394	0.000774	0.087591	0.043158	0.057701	0.090996	-0.058106	-3.33839	-3.56026	-4.34713	-4.00081	-4.15573	-3.83066
0.054056	-0.001067	0.084765	0.040921	0.055786	0.089093	-0.061827	-3.3379	-3.60264	-4.34912	-4.00251	-4.15625	-3.83174
0.055718	-0.003903	0.083581	0.039861	0.053748	0.087336	-0.06469	-3.33699	-3.64908	-4.35049	-4.00417	-4.15841	-3.83372
0.05738	-0.00576	0.082767	0.038774	0.05138	0.085748	-0.066793	-3.33654	-3.69707	-4.35266	-4.00614	-4.15976	-3.83606
0.059042	-0.006761	0.082804	0.037108	0.051547	0.084585	-0.068975	-3.33736	-3.74648	-4.35414	-4.00756	-4.16024	-3.83802
0.060704	-0.00819	0.080886	0.036275	0.052301	0.083172	-0.07088	-3.3381	-3.79227	-4.35521	-4.00782	-4.16065	-3.84027
0.062366	-0.009	0.078535	0.03585	0.051721	0.081133	-0.07222	-3.33848	-3.82893	-4.35561	-4.00807	-4.16093	-3.84199
0.064028	-0.008141	0.076322	0.035739	0.050846	0.079625	-0.071929	-3.33963	-3.85244	-4.35544	-4.00877	-4.16144	-3.84462
0.06569	-0.007871	0.075159	0.035852	0.050727	0.079481	-0.068489	-3.34065	-3.86503	-4.35446	-4.00736	-4.16184	-3.84551
0.067352	-0.008132	0.074224	0.035886	0.050461	0.081815	-0.060557	-3.33888	-3.87343	-4.35097	-4.00042	-4.16108	-3.84502
0.069013	-0.006681	0.074402	0.036261	0.053531	0.087355	-0.044556	-3.33428	-3.87997	-4.34189	-3.98596	-4.15692	-3.84133
0.070675	-0.00086	0.077701	0.038222	0.059883	0.099368	-0.017781	-3.32921	-3.88462	-4.32796	-3.96687	-4.14846	-3.8327
0.072337	0.009034	0.083684	0.042297	0.068244	0.116774	0.015521	-3.32399	-3.88766	-4.31167	-3.94638	-4.13548	-3.8212
0.073999	0.021769	0.090053	0.048795	0.078161	0.138894	0.051564	-3.31932	-3.88953	-4.29507	-3.92542	-4.12094	-3.80765
0.075661	0.035966	0.096561	0.05634	0.089008	0.162974	0.087134	-3.3147	-3.89007	-4.27853	-3.90229	-4.10731	-3.79377
0.077323	0.05101	0.104413	0.062117	0.099536	0.187008	0.122253	-3.30946	-3.89033	-4.26149	-3.87751	-4.09363	-3.77892
0.078985	0.066753	0.112847	0.068702	0.110945	0.209895	0.16014	-3.30297	-3.88754	-4.2443	-3.85187	-4.07847	-3.76411
0.080647	0.083027	0.121341	0.07538	0.121136	0.233251	0.198082	-3.29563	-3.87843	-4.22641	-3.82412	-4.06248	-3.74955
0.082309	0.099871	0.129976	0.081939	0.131709	0.256345	0.236404	-3.28749	-3.85844	-4.20899	-3.79465	-4.04533	-3.73384
0.083971	0.118088	0.141126	0.088791	0.144018	0.280365	0.27631	-3.27822	-3.82917	-4.1917	-3.76484	-4.02674	-3.71686
0.085633	0.138908	0.151347	0.096152	0.156395	0.304262	0.317675	-3.26894	-3.79422	-4.17457	-3.73389	-4.00732	-3.69887
0.087295	0.161983	0.162626	0.104158	0.168251	0.327776	0.358123	-3.26067	-3.75864	-4.1563	-3.7027	-3.98758	-3.68099
0.088957	0.185211	0.17467	0.113048	0.18108	0.351917	0.399924	-3.25041	-3.72538	-4.1388	-3.67117	-3.96705	-3.66216
0.090618	0.208132	0.18591	0.122188	0.194207	0.376956	0.444321	-3.2396	-3.69374	-4.12244	-3.63853	-3.94676	-3.64325
0.09228	0.233799	0.198271	0.130755	0.207172	0.400981	0.48872	-3.2279	-3.66239	-4.10548	-3.60566	-3.92641	-3.62496
0.093942	0.259542	0.210681	0.139908	0.220189	0.425389	0.534246	-3.21597	-3.63026	-4.0877	-3.57119	-3.90706	-3.60658
0.095604	0.285748	0.224002	0.149081	0.233642	0.451109	0.601962	-3.20502	-3.59879	-4.07027	-3.53664	-3.88687	-3.5878
0.097266	0.313796	0.238944	0.158736	0.246596	0.477139	0.689497	-3.19485	-3.5667	-4.0527	-3.50189	-3.86489	-3.56615
0.098928	0.341631	0.253747	0.168595	0.259689	0.502769	0.743008	-3.18377	-3.53631	-4.03466	-3.46677	-3.84273	-3.54439
0.10059	0.369362	0.267301	0.179212	0.271687	0.527999	0.787061	-3.17137	-3.50813	-4.01707	-3.43095	-3.82071	-3.52402
0.102252	0.398238	0.282158	0.188244	0.283873	0.553235	0.83149	-3.15919	-3.48116	-4.00023	-3.39782	-3.79875	-3.50349
0.103914	0.427337	0.29832	0.197842	0.295222	0.577641	0.877426	-3.14634	-3.45657	-3.98375	-3.36455	-3.77724	-3.48244
0.105576	0.453692	0.313206	0.208699	0.307113	0.601129	0.922563	-3.13253	-3.43237	-3.96795	-3.33083	-3.75574	-3.46231
0.107238	0.481287	0.32853	0.218568	0.321113	0.623877	0.963587	-3.1201	-3.40799	-3.95385	-3.29648	-3.73435	-3.44388
0.1089	0.509154	0.343116	0.228761	0.33599	0.643797	1.00062	-3.10942	-3.38326	-3.94251	-3.26586	-3.71372	-3.42495
0.110562	0.534642	0.356239	0.238232	0.347429	0.660205	1.03112	-3.10095	-3.35978	-3.93554	-3.24922	-3.69697	-3.40941
0.112224	0.554699	0.367454	0.246691	0.355073	0.67022	1.05168	-3.09242	-3.33622	-3.9337	-3.23747	-3.6851	-3.39977
0.113885	0.569715	0.377098	0.252159	0.360034	0.674519	1.06689	-3.0834	-3.31362	-3.93453	-3.22891	-3.67751	-3.39292
0.115547	0.582443	0.385556	0.255655	0.362532	0.675971	1.08063	-3.07539	-3.29088	-3.93627	-3.22105	-3.67173	-3.38771
0.117209	0.594198	0.394361	0.258474	0.364542	0.676396	1.09563	-3.0679	-3.26818	-3.93769	-3.21486	-3.66705	-3.38346
0.118871	0.603149	0.402702	0.263269	0.366464	0.676604	1.10961	-3.06194	-3.2457	-3.94033	-3.21036	-3.66193	-3.38026
0.120533	0.611205	0.409631	0.268898	0.367706	0.675853	1.11902	-3.05718	-3.22617	-3.94264	-3.20831	-3.65727	-3.37752
0.122195	0.62526	0.415699	0.273936	0.369996	0.67468	1.16352	-3.05167	-3.21176	-3.94595	-3.20952	-3.65438	-3.37566
0.123857	0.651264	0.421031	0.277242	0.371756	0.673657	1.22372	-3.04767	-3.20877	-3.94812	-3.21256	-3.6521	-3.37606
0.125519	0.668497	0.423906	0.280476	0.372101	0.673381	1.23092	-3.04436	-3.21568	-3.94942	-3.21785	-3.65129	-3.37794
0.127181	0.670048	0.427968	0.283002	0.372399	0.674472	1.2323	-3.04184	-3.22422	-3.95272	-3.223	-3.6519	-3.38137
0.128843	0.668558	0.431857	0.284234	0.372605	0.671873	1.23462	-3.03997	-3.23426	-3.95605	-3.23061	-3.65317	-3.38397
0.130505	0.664772	0.433965	0.283705	0.372861	0.667717	1.23785	-3.03959	-3.24393	-3.96129	-3.23866	-3.65682	-3.38855
0.132167	0.660367	0.43636	0.283341	0.370585	0.662522	1.23845	-3.03924	-3.25107	-3.96447	-3.24748	-3.66041	-3.39147
0.133829	0.654587	0.436784	0.283442	0.368616	0.657744	1.23512	-3.03946	-3.26074	-3.9674	-3.25646	-3.66588	-3.39439
0.135491	0.64795	0.437845	0.284117	0.367955	0.652518	1.23151	-3.04001	-3.27169	-3.97172	-3.26784	-3.66907	-3.39984
0.137152	0.63973	0.438086	0.284292	0.366417	0.646356	1.21455	-3.04181	-3.28365	-3.97481	-3.27809	-3.67202	-3.40555
0.138814	0.630486	0.436325	0.283146	0.366493	0.641415	1.16965	-3.04369	-3.29728	-3.97865	-3.29106	-3.67754	-3.41399
0.140476	0.622117	0.435004	0.281669	0.36471	0.635634	1.15645	-3.04578	-3.30978	-3.98141	-3.30501	-3.68356	-3.42383
0.142138	0.613906	0.433631	0.280335	0.36211	0.63026	1.15217	-3.04827	-3.32135	-3.9852	-3.31984	-3.69141	-3.43119
0.1438	0.605157	0.431756	0.280121	0.359427	0.624108	1.14687	-3.05096	-3.33298	-3.98817	-3.33368	-3.69911	-3.43904
0.145462	0.594176	0.429908	0.279012	0.357635	0.618908	1.13932	-3.05309	-3.34242	-3.99291	-3.34729	-3.70564	-3.44828
0.147124	0.583999	0.428648	0.277197	0.355363	0.615613	1.13075	-3.05656	-3.35173	-3.99734	-3.36217	-3.71251	-3.45638
0.148786	0.572946	0.425768	0.277544	0.35074	0.613357	1.12064	-3.05909	-3.36226	-4.00094	-3.37946	-3.72072	-3.46455
0.150448	0.561922	0.424007	0.276893	0.345679	0.608911	1.10983	-3.06323	-3.37408	-4.00445	-3.40008	-3.72947	-3.47279
0.15211	0.551204	0.42214	0.275671	0.341753	0.6047	1.09739	-3.06703	-3.38534	-4.00843	-3.41305	-3.73609	-3.48147
0.153772	0.541409	0.419466	0.275201	0.336976	0.599619	1.08352	-3.07172	-3.39544	-4.01229	-3.42675	-3.74314	-3.48898
0.155434	0.531682	0.415541	0.274397	0.333639	0.592757	1.06793	-3.07752	-3.40494	-4.0168	-3.43898	-3.75051	-3.49573
0.157096	0.521384	0.412976	0.272053	0.32988	0.58418	1.05037	-3.08339	-3.41425	-4.02165	-3.4522	-3.75826	-3.50356
0.158757	0.510582	0.410508	0.268249	0.3255	0.576608	1.03056	-3.08886	-3.42317	-4.02725	-3.46446	-3.76547	-3.51094
0.160419	0.501505	0.405585	0.264546	0.32096	0.568628	1.00893	-3.09442	-3.43022	-4.03117	-3.47664	-3.77279	-3.51984
0.162081	0.491648	0.400909	0.259444	0.317452	0.56203	0.991213	-3.09864	-3.43834	-4.03483	-3.48829	-3.78191	-3.52823
0.163743	0.477336	0.396891	0.253672	0.312864	0.554536	0.945698	-3.10452	-3.44685	-4.04036	-3.50039	-3.79032	-3.53723
0.165405	0.447323	0.392443	0.249395	0.307573	0.546396	0.867738	-3.11099	-3.45624	-4.04622	-3.5128	-3.79815	-3.54531
0.167067	0.42173	0.387838	0.244801	0.302357	0.536198	0.848312	-3.11804	-3.46392	-4.05356	-3.52332	-3.80671	-3.55421
0.168729	0.409857	0.383715	0.240656	0.296443	0.524242	0.833511	-3.12398	-3.47508	-4.05884	-3.53493	-3.81578	-3.56134
0.170391	0.39887	0.378577	0.237065	0.291613	0.516512	0.821313	-3.13061	-3.48607	-4.06525	-3.54605	-3.8251	-3.57081
0.172053	0.387256	0.373543	0.233252	0.286044	0.509815	0.807207	-3.13759	-3.4971	-4.06821	-3.5577	-3.83154	-3.57899
0.173715	0.376529	0.368971	0.229844	0.281828	0.503007	0.786592	-3.14518	-3.50862	-4.0731	-3.56987	-3.83822	-3.58836
0.175377	0.366581	0.364929	0.226353	0.277357	0.496131	0.770217	-3.15329	-3.51962	-4.07825	-3.58361	-3.84562	-3.59828
0.177039	0.356754	0.359876	0.221001	0.271861	0.488248	0.751039	-3.16077	-3.52817	-4.08336	-3.59675	-3.85445	-3.60744
0.178701	0.34814	0.355629	0.216669	0.267322	0.482583	0.727922	-3.16773	-3.53615	-4.08882	-3.60882	-3.86318	-3.61691
0.180363	0.338067	0.350555	0.212909	0.261927	0.47367	0.704442	-3.17444	-3.5435	-4.09414	-3.62015	-3.87087	-3.62579
0.182024	0.327442	0.345063	0.208582	0.256328	0.464392	0.684666	-3.18111	-3.55061	-4.10155	-3.63065	-3.8785	-3.63374
0.183686	0.317475	0.339469	0.205338	0.253529	0.456253	0.667466	-3.18804	-3.55763	-4.1081	-3.64237	-3.88536	-3.64351
0.185348	0.305866	0.333944	0.201874	0.249213	0.446996	0.649829	-3.19377	-3.56453	-4.11561	-3.65288	-3.89185	-3.65213
0.18701	0.29389	0.327498	0.19814	0.24424	0.43847	0.633066	-3.20107	-3.5723	-4.12022	-3.66265	-3.90084	-3.65742
0.188672	0.283403	0.322992	0.193151	0.23906	0.428995	0.618244	-3.207	-3.58122	-4.12495	-3.67313	-3.90879	-3.66752
0.190334	0.274526	0.318441	0.187659	0.235532	0.41782	0.603832	-3.21555	-3.59056	-4.13082	-3.68381	-3.91429	-3.67628
0.191996	0.265161	0.312754	0.182994	0.230017	0.41022	0.591403	-3.22141	-3.60031	-4.13681	-3.69387	-3.91992	-3.68517
0.193658	0.255811	0.308252	0.178861	0.225307	0.402549	0.578227	-3.22848	-3.60985	-4.14206	-3.70388	-3.92749	-3.69311
0.19532	0.246782	0.304098	0.174134	0.222007	0.395732	0.566231	-3.23465	-3.61964	-4.14642	-3.71356	-3.93357	-3.70161
0.196982	0.239091	0.29971	0.169858	0.217966	0.38988	0.55405	-3.24087	-3.62884	-4.15091	-3.72326	-3.94014	-3.70951
0.198644	0.230295	0.296353	0.166666	0.214944	0.384641	0.542178	-3.24415	-3.63692	-4.15534	-3.73124	-3.94564	-3.71856
0.200306	0.22172	0.291029	0.164649	0.21267	0.378591	0.529824	-3.24803	-3.64519	-4.15896	-3.74085	-3.95211	-3.72759
0.201968	0.215105	0.287464	0.162625	0.210997	0.374018	0.518367	-3.25201	-3.65547	-4.1618	-3.7487	-3.95818	-3.73466
0.20363	0.206454	0.284047	0.161772	0.209417	0.368738	0.508197	-3.25596	-3.66369	-4.1655	-3.75469	-3.96348	-3.74121
0.205291	0.199372	0.281425	0.16261	0.20783	0.364954	0.498038	-3.25749	-3.67215	-4.167	-3.7591	-3.96751	-3.74569
0.206953	0.194176	0.280775	0.162947	0.207655	0.362594	0.490447	-3.25814	-3.6787	-4.16664	-3.76261	-3.97109	-3.74994
0.208615	0.190782	0.281675	0.163974	0.209699	0.360592	0.483596	-3.25741	-3.68823	-4.16611	-3.765	-3.97359	-3.75224
0.210277	0.189872	0.284706	0.166833	0.211971	0.361525	0.479266	-3.25473	-3.69682	-4.16416	-3.7663	-3.97354	-3.75481
0.211939	0.190159	0.287403	0.170825	0.2156	0.363779	0.474891	-3.24897	-3.7053	-4.15905	-3.76552	-3.97133	-3.7543
0.213601	0.193421	0.294037	0.178149	0.219733	0.368281	0.469236	-3.24056	-3.71132	-4.15283	-3.76194	-3.96814	-3.75111
0.215263	0.198835	0.302624	0.187427	0.226876	0.376495	0.473336	-3.22811	-3.71767	-4.14519	-3.75628	-3.963	-3.74642
0.216925	0.206088	0.313283	0.199011	0.238758	0.38841	0.480026	-3.21283	-3.72317	-4.13383	-3.74695	-3.95446	-3.7396
0.218587	0.2173	0.328205	0.214921	0.252312	0.403369	0.491979	-3.19633	-3.72703	-4.11665	-3.7335	-3.94292	-3.72818
0.220249	0.230484	0.345316	0.232497	0.268331	0.420323	0.507187	-3.17435	-3.73176	-4.09726	-3.71898	-3.92874	-3.71315
0.221911	0.249112	0.366538	0.253342	0.287528	0.441048	0.525318	-3.14965	-3.73213	-4.075	-3.70184	-3.91193	-3.69627
0.223573	0.271134	0.391369	0.278813	0.311818	0.466563	0.547814	-3.12283	-3.73223	-4.04913	-3.68013	-3.89037	-3.67477
0.225235	0.295485	0.419624	0.306061	0.335991	0.492443	0.572722	-3.09211	-3.73014	-4.01901	-3.6553	-3.86616	-3.65083
0.226896	0.323004	0.452289	0.335992	0.364922	0.527552	0.600506	-3.05802	-3.72567	-3.98606	-3.62699	-3.83907	-3.62378
0.228558	0.353955	0.486643	0.368845	0.399822	0.566824	0.632697	-3.0197	-3.71719	-3.95059	-3.59605	-3.80785	-3.59815
0.23022	0.388093	0.523964	0.406801	0.438625	0.609646	0.666957	-2.97894	-3.7052	-3.91136	-3.56105	-3.77449	-3.56429
0.231882	0.424707	0.563382	0.447099	0.479656	0.656152	0.706713	-2.93248	-3.6906	-3.86715	-3.52254	-3.73927	-3.52663
0.233544	0.465109	0.608987	0.489099	0.524891	0.706356	0.751027	-2.88344	-3.67152	-3.81941	-3.48089	-3.69978	-3.4842
0.235206	0.508599	0.655989	0.535228	0.574824	0.760064	0.800353	-2.83128	-3.64852	-3.76871	-3.43619	-3.66075	-3.43728
0.236868	0.556349	0.706038	0.585321	0.627326	0.816855	0.848706	-2.77883	-3.62216	-3.71537	-3.38674	-3.61602	-3.38902
0.23853	0.607471	0.760007	0.638313	0.682729	0.877863	0.905176	-2.72002	-3.59259	-3.65842	-3.33512	-3.56504	-3.33949
0.240192	0.661977	0.816991	0.695526	0.742016	0.942993	0.969453	-2.65529	-3.55853	-3.59691	-3.28049	-3.51114	-3.28484
0.241854	0.720209	0.878038	0.757003	0.805708	1.01138	1.03777	-2.58431	-3.52143	-3.52942	-3.22104	-3.45159	-3.22528
0.243516	0.783884	0.943706	0.822558	0.873985	1.08422	1.11365	-2.50869	-3.48121	-3.45888	-3.1564	-3.38772	-3.16107
0.245178	0.85279	1.01458	0.892043	0.94758	1.16082	1.19497	-2.42842	-3.43637	-3.38262	-3.08917	-3.31756	-3.09262
0.24684	0.92412	1.09182	0.966595	1.02591	1.24076	1.2822	-2.34298	-3.38781	-3.29993	-3.01687	-3.24378	-3.02001
0.248502	0.999165	1.17051	1.04502	1.10892	1.32685	1.37344	-2.25099	-3.33643	-3.21357	-2.93946	-3.1657	-2.94135
0.250163	1.07364	1.25259	1.12876	1.19549	1.41804	1.47176	-2.15422	-3.27926	-3.12226	-2.85791	-3.08293	-2.85843
0.251825	1.14473	1.33076	1.21552	1.2889	1.51085	1.57548	-2.05373	-3.22344	-3.02498	-2.77335	-2.99542	-2.76995
0.253487	1.23	1.40635	1.30179	1.38547	1.60836	1.68255	-1.94954	-3.16008	-2.92395	-2.68364	-2.90333	-2.67645
0.255149	1.3211	1.49554	1.38006	1.48641	1.71147	1.79335	-1.84308	-3.08846	-2.81827	-2.59049	-2.80701	-2.58
0.256811	1.41447	1.59029	1.46897	1.59142	1.81513	1.90736	-1.7363	-3.0117	-2.71013	-2.49275	-2.70825	-2.47947
0.258473	1.51139	1.68876	1.56593	1.69712	1.92111	2.02486	-1.62641	-2.92772	-2.59794	-2.39199	-2.60743	-2.37476
0.260135	1.60976	1.78844	1.66236	1.80628	2.03053	2.14407	-1.51296	-2.84011	-2.48673	-2.29107	-2.50456	-2.2683
0.261797	1.7098	1.89031	1.76247	1.91639	2.14084	2.26497	-1.40045	-2.74448	-2.37306	-2.18866	-2.39945	-2.15873
0.263459	1.81199	1.99241	1.86337	2.02684	2.25404	2.38573	-1.28774	-2.64396	-2.25658	-2.0845	-2.29163	-2.04556
0.265121	1.91157	2.09262	1.96446	2.13141	2.3673	2.50778	-1.17459	-2.53907	-2.13886	-1.97839	-2.18308	-1.93555
0.266783	2.01095	2.19215	2.06466	2.22998	2.47978	2.6317	-1.0627	-2.43056	-2.02089	-1.86991	-2.07196	-1.83879
0.268445	2.11227	2.28928	2.16475	2.34176	2.59158	2.75864	-0.949246	-2.31929	-1.90709	-1.76149	-1.96138	-1.73276
0.270107	2.21266	2.38695	2.26524	2.45355	2.70191	2.8846	-0.836561	-2.20399	-1.80525	-1.65195	-1.84859	-1.61482
0.271769	2.31251	2.48354	2.36476	2.56519	2.81252	3.01165	-0.722791	-2.086	-1.68659	-1.54098	-1.73422	-1.49403
0.27343	2.41182	2.58036	2.46112	2.6768	2.92286	3.14001	-0.609491	-1.96537	-1.56256	-1.43109	-1.6168	-1.37457
0.275092	2.50771	2.67281	2.55783	2.78899	3.03413	3.26892	-0.494341	-1.84231	-1.43757	-1.33175	-1.49963	-1.25442
0.276754	2.60192	2.76478	2.65432	2.89841	3.14455	3.3981	-0.379369	-1.71788	-1.3123	-1.23441	-1.38007	-1.13573
0.278416	2.69481	2.85681	2.74821	3.0073	3.24568	3.52713	-0.264954	-1.59391	-1.18771	-1.12559	-1.25997	-1.01446
0.280078	2.78617	2.94616	2.8416	3.11394	3.34011	3.65476	-0.15223	-1.46964	-1.06162	-1.0154	-1.14127	-0.89287
0.28174	2.87427	3.03142	2.93355	3.21845	3.44799	3.77882	-0.038698	-1.34651	-0.937435	-0.905053	-1.02294	-0.771884
0.283402	2.9615	3.11524	3.02201	3.31937	3.55585	3.90066	0.072195	-1.22307	-0.815496	-0.796225	-0.905869	-0.653406
0.285064	3.04438	3.19376	3.1065	3.41541	3.66136	4.01765	0.181288	-1.09717	-0.696358	-0.692097	-0.792213	-0.537122
0.286726	3.12198	3.26815	3.18654	3.50808	3.76314	4.13061	0.285908	-0.971233	-0.580104	-0.590054	-0.684503	-0.423927
0.288388	3.19627	3.33523	3.26129	3.59646	3.86108	4.2383	0.384961	-0.843174	-0.468445	-0.492199	-0.585963	-0.313672
0.29005	3.26484	3.39838	3.33063	3.67964	3.95424	4.33513	0.47501	-0.712704	-0.361456	-0.398313	-0.499395	-0.207324
0.291712	3.326	3.45637	3.39599	3.75867	4.04412	4.41945	0.551035	-0.581336	-0.259211	-0.309215	-0.403194	-0.106
0.293374	3.38144	3.5087	3.45475	3.82891	4.12825	4.50624	0.62672	-0.449264	-0.164127	-0.224167	-0.313033	-0.009708
0.295035	3.43058	3.55413	3.50598	3.89236	4.20611	4.59039	0.701025	-0.319595	-0.075655	-0.148724	-0.228311	0.079638
0.296697	3.47368	3.59245	3.55232	3.95033	4.27577	4.66772	0.769734	-0.192809	0.004603	-0.077097	-0.149336	0.164454
0.298359	3.50901	3.62196	3.59096	4.0011	4.34061	4.7378	0.83317	-0.066617	0.079158	-0.012882	-0.075924	0.241634
0.300021	3.53632	3.644	3.62437	4.04565	4.39832	4.80128	0.888585	0.053749	0.146807	0.044512	-0.009636	0.311747
0.301683	3.55636	3.65855	3.65133	4.08245	4.45016	4.85792	0.936335	0.170814	0.208532	0.096802	0.052758	0.377235
0.303345	3.56988	3.66776	3.67226	4.11418	4.49688	4.90735	0.979222	0.282001	0.264506	0.143352	0.109553	0.435354
0.305007	3.57609	3.67087	3.68685	4.13704	4.53691	4.95328	1.01842	0.385118	0.311504	0.184392	0.159403	0.488466
0.306669	3.57905	3.67016	3.69341	4.1542	4.56983	4.99231	1.05247	0.46788	0.352519	0.217556	0.204185	0.535589
0.308331	3.5779	3.66609	3.69611	4.16424	4.59872	5.02425	1.08085	0.553101	0.385754	0.242522	0.241689	0.577138
0.309993	3.57104	3.65854	3.69483	4.16941	4.62268	5.0493	1.10367	0.638355	0.413155	0.263964	0.275779	0.610516
0.311655	3.56022	3.64575	3.68961	4.16922	4.64217	5.06737	1.12048	0.716003	0.433807	0.278926	0.303081	0.636437
0.313317	3.54334	3.62801	3.67761	4.16375	4.65493	5.07884	1.13214	0.785903	0.446955	0.290007	0.32494	0.656822
0.314979	3.52243	3.60627	3.66464	4.15223	4.66336	5.08318	1.13787	0.847935	0.452374	0.293462	0.338888	0.672182
0.316641	3.49835	3.58092	3.64731	4.13611	4.66533	5.08225	1.138	0.90431	0.452321	0.292102	0.347701	0.679711
0.318302	3.4713	3.55331	3.62416	4.11678	4.66121	5.07162	1.13253	0.952314	0.447894	0.284968	0.349082	0.68433
0.319964	3.44085	3.52104	3.59845	4.096	4.65221	5.05654	1.12126	0.995056	0.437396	0.274009	0.345137	0.682611
0.321626	3.40558	3.48662	3.56792	4.06881	4.63872	5.03745	1.10467	1.03297	0.421934	0.257333	0.336585	0.675358
0.323288	3.36983	3.44859	3.53307	4.03766	4.61936	5.01147	1.08065	1.0657	0.405137	0.235039	0.322473	0.663921
0.32495	3.32829	3.40791	3.49539	4.0035	4.59539	4.98162	1.05018	1.09315	0.379773	0.209681	0.302405	0.648644
0.326612	3.28458	3.36701	3.45507	3.96531	4.56659	4.94825	1.01578	1.11461	0.351077	0.18094	0.277226	0.627981
0.328274	3.23966	3.32217	3.41325	3.92424	4.53498	4.91075	0.978776	1.12737	0.31679	0.15128	0.250516	0.603166
0.329936	3.19504	3.27531	3.36862	3.88086	4.50187	4.86875	0.937127	1.13264	0.279033	0.119457	0.220202	0.575017
0.331598	3.14613	3.23058	3.32428	3.83533	4.46812	4.82325	0.894462	1.13129	0.23739	0.08024	0.185276	0.542137
0.33326	3.09804	3.18278	3.27542	3.78643	4.43289	4.77384	0.849435	1.12312	0.193609	0.038015	0.148523	0.505131
0.334922	3.05008	3.13599	3.22651	3.73833	4.39238	4.72481	0.802173	1.1088	0.147849	-0.005329	0.110826	0.467124
0.336584	3.00272	3.08835	3.17874	3.68927	4.34748	4.67375	0.753757	1.0894	0.101928	-0.046973	0.06998	0.427245
0.338246	2.9538	3.04156	3.13233	3.63853	4.30231	4.62332	0.704573	1.06404	0.055283	-0.091371	0.027992	0.383332
0.339908	2.9068	2.99653	3.08425	3.58794	4.25663	4.57285	0.655621	1.03368	0.007583	-0.137977	-0.014476	0.33946
0.341569	2.85996	2.95258	3.03744	3.53698	4.21055	4.52108	0.609101	0.996449	-0.042732	-0.184902	-0.053475	0.293995
0.343231	2.81663	2.91153	2.99075	3.48656	4.16183	4.47081	0.564287	0.955149	-0.091215	-0.231502	-0.090904	0.247666
0.344893	2.77183	2.86858	2.94299	3.43682	4.1118	4.42707	0.5243	0.910137	-0.141778	-0.279805	-0.134779	0.200289
0.346555	2.72891	2.82718	2.89914	3.38938	4.06104	4.37611	0.480611	0.861165	-0.189452	-0.329082	-0.179567	0.150396
0.348217	2.68775	2.7877	2.85761	3.34181	4.01066	4.3239	0.43375	0.813373	-0.237067	-0.374168	-0.226952	0.099968
0.349879	2.64645	2.75152	2.81777	3.29645	3.96011	4.27148	0.387058	0.764766	-0.283116	-0.417769	-0.273635	0.051822
0.351541	2.60679	2.71308	2.77797	3.25211	3.91037	4.22052	0.341722	0.713572	-0.327822	-0.462379	-0.320147	0.00552
0.353203	2.56994	2.67604	2.73739	3.20719	3.85899	4.17113	0.29716	0.663495	-0.37272	-0.506841	-0.365399	-0.041651
0.354865	2.53527	2.642	2.70031	3.16534	3.80927	4.12233	0.252854	0.614673	-0.414703	-0.552267	-0.411506	-0.088055
0.356527	2.50376	2.60855	2.66291	3.12413	3.75769	4.07461	0.209833	0.566334	-0.456875	-0.593615	-0.45677	-0.134609
0.358189	2.47632	2.58047	2.62839	3.0861	3.70759	4.02616	0.168264	0.517722	-0.496152	-0.634732	-0.500644	-0.179605
0.359851	2.44534	2.55349	2.59531	3.04849	3.65708	3.98147	0.125587	0.477374	-0.534774	-0.674327	-0.544318	-0.225632
0.361513	2.4156	2.52509	2.56808	3.0121	3.61036	3.93521	0.084173	0.431737	-0.573557	-0.712029	-0.585568	-0.269952
0.363174	2.38842	2.49641	2.53717	2.9779	3.56228	3.88858	0.042619	0.382707	-0.612659	-0.748531	-0.625345	-0.311317
0.364836	2.36257	2.46984	2.5062	2.94355	3.51912	3.84482	0.002005	0.333279	-0.650344	-0.78512	-0.664838	-0.350752
0.366498	2.33891	2.44395	2.47685	2.91251	3.47633	3.80128	-0.033659	0.284326	-0.68577	-0.819794	-0.704096	-0.390191
0.36816	2.31399	2.41764	2.44927	2.88299	3.43368	3.75906	-0.071417	0.2367	-0.719821	-0.851801	-0.740538	-0.426991
0.369822	2.29136	2.39404	2.42216	2.85353	3.39528	3.72011	-0.108439	0.190335	-0.751392	-0.882415	-0.776478	-0.463443
0.371484	2.26837	2.37148	2.39721	2.82884	3.35731	3.68194	-0.144579	0.145753	-0.782812	-0.912766	-0.809948	-0.497933
0.373146	2.2489	2.34788	2.37178	2.806	3.31959	3.64458	-0.179903	0.100771	-0.813024	-0.940091	-0.842683	-0.526731
0.374808	2.23009	2.3275	2.34893	2.78197	3.28395	3.60991	-0.213619	0.055588	-0.839522	-0.967812	-0.873899	-0.555953
0.37647	2.21208	2.30748	2.327	2.75785	3.25212	3.57724	-0.244293	0.011728	-0.863296	-0.992289	-0.903013	-0.587134
0.378132	2.19587	2.289	2.30648	2.73533	3.22145	3.54467	-0.274574	-0.033326	-0.889798	-1.01812	-0.930216	-0.618273
0.379794	2.18089	2.26885	2.28481	2.71335	3.19168	3.51242	-0.302461	-0.07725	-0.916932	-1.04236	-0.9576	-0.645658
0.381456	2.16426	2.24951	2.26556	2.69214	3.16288	3.48087	-0.32887	-0.119709	-0.942247	-1.06339	-0.982971	-0.672095
0.383118	2.14882	2.23173	2.24514	2.6739	3.136	3.45263	-0.358045	-0.160397	-0.967096	-1.08337	-1.00808	-0.697485
0.38478	2.13121	2.21411	2.2263	2.65532	3.11177	3.42703	-0.385473	-0.19941	-0.991189	-1.10586	-1.03123	-0.722108
0.386441	2.11884	2.19625	2.20981	2.63637	3.09116	3.40151	-0.411812	-0.23769	-1.01342	-1.12543	-1.0529	-0.74473
0.388103	2.10616	2.17863	2.19166	2.61861	3.0699	3.37613	-0.438834	-0.274004	-1.03548	-1.14421	-1.07371	-0.766036
0.389765	2.09316	2.16191	2.17537	2.60227	3.04891	3.3526	-0.462316	-0.310338	-1.05697	-1.16465	-1.09261	-0.786702
0.391427	2.08187	2.14463	2.15809	2.58539	3.02914	3.3311	-0.486654	-0.345961	-1.07731	-1.18482	-1.11063	-0.807826
0.393089	2.07007	2.12994	2.14226	2.56836	3.00887	3.30909	-0.510737	-0.378386	-1.0966	-1.20313	-1.12915	-0.827213
0.394751	2.05648	2.11497	2.12858	2.5535	2.99001	3.28781	-0.533993	-0.410105	-1.11568	-1.22122	-1.14596	-0.844927
0.396413	2.04464	2.10086	2.11441	2.53805	2.97225	3.26751	-0.554745	-0.442414	-1.13575	-1.23915	-1.16064	-0.862499
0.398075	2.03336	2.08609	2.09999	2.52207	2.95804	3.24984	-0.57497	-0.474418	-1.15501	-1.25742	-1.17542	-0.879443
0.399737	2.02054	2.0707	2.08418	2.50487	2.94534	3.23103	-0.597534	-0.503984	-1.17552	-1.27455	-1.19138	-0.895621
0.401399	2.00924	2.0552	2.07033	2.49057	2.93338	3.21077	-0.617601	-0.53463	-1.19672	-1.29021	-1.20624	-0.912005
0.403061	1.99725	2.03876	2.05528	2.47655	2.92101	3.19216	-0.637275	-0.562827	-1.21605	-1.3079	-1.22278	-0.927401
0.404723	1.98367	2.02314	2.04222	2.46418	2.90915	3.17435	-0.657342	-0.589713	-1.23271	-1.32506	-1.23972	-0.942367
0.406385	1.96897	2.00723	2.03005	2.45207	2.89667	3.15687	-0.676764	-0.615856	-1.24896	-1.34037	-1.25525	-0.957427
0.408046	1.95546	1.99105	2.01611	2.43802	2.88466	3.14119	-0.699731	-0.639855	-1.26639	-1.35567	-1.26966	-0.971181
0.409708	1.94246	1.97564	2.00321	2.42362	2.8755	3.12545	-0.719949	-0.665383	-1.28521	-1.37293	-1.28376	-0.986085
0.41137	1.93005	1.95993	1.99081	2.41054	2.86353	3.10827	-0.738979	-0.689612	-1.30164	-1.39062	-1.29803	-1.00133
0.413032	1.91666	1.94758	1.9772	2.39606	2.85168	3.09364	-0.757187	-0.711822	-1.32036	-1.40677	-1.31235	-1.01581
0.414694	1.90192	1.93571	1.9675	2.38215	2.84307	3.08056	-0.777292	-0.734717	-1.33772	-1.42382	-1.32695	-1.02984
0.416356	1.88724	1.92087	1.95463	2.36958	2.83494	3.06602	-0.795842	-0.757403	-1.35545	-1.44021	-1.34088	-1.04391
0.418018	1.87207	1.90328	1.94095	2.35745	2.82328	3.05163	-0.815351	-0.780581	-1.37304	-1.45736	-1.35594	-1.05753
0.41968	1.85611	1.88593	1.92563	2.34343	2.81258	3.03775	-0.832911	-0.803237	-1.38984	-1.47359	-1.37097	-1.07193
0.421342	1.84025	1.87121	1.91151	2.33103	2.80154	3.02348	-0.852355	-0.825337	-1.40578	-1.49056	-1.38468	-1.08848
0.423004	1.82583	1.85741	1.89785	2.31864	2.7905	3.01035	-0.871783	-0.848662	-1.4202	-1.50499	-1.39931	-1.10444
0.424666	1.81179	1.84191	1.88578	2.305	2.78077	2.99742	-0.889515	-0.87083	-1.43439	-1.52167	-1.41396	-1.1184
0.426328	1.79855	1.8253	1.87427	2.29283	2.77222	2.98284	-0.908297	-0.891841	-1.45112	-1.5375	-1.42933	-1.13113
0.42799	1.783	1.80977	1.86157	2.28043	2.76082	2.96749	-0.926993	-0.912705	-1.4663	-1.55396	-1.44408	-1.14525
0.429652	1.76698	1.79644	1.85018	2.26748	2.74873	2.95231	-0.945101	-0.934572	-1.48041	-1.56944	-1.45915	-1.16027
0.431313	1.75318	1.78176	1.8376	2.25418	2.73623	2.93743	-0.96319	-0.956257	-1.49558	-1.58419	-1.47409	-1.17517
0.432975	1.7383	1.76583	1.82558	2.24105	2.72562	2.9243	-0.978934	-0.976982	-1.51264	-1.59886	-1.48945	-1.18951
0.434637	1.72518	1.75019	1.81309	2.22843	2.71494	2.91054	-0.995659	-0.997487	-1.53085	-1.61295	-1.50404	-1.20423
0.436299	1.71226	1.73556	1.79942	2.21602	2.70363	2.89618	-1.01205	-1.01927	-1.54711	-1.62649	-1.51708	-1.21944
0.437961	1.69822	1.71975	1.78538	2.20346	2.69447	2.88346	-1.02997	-1.04057	-1.56235	-1.63954	-1.53139	-1.23534
0.439623	1.68405	1.70431	1.77322	2.19159	2.68357	2.87034	-1.04466	-1.06061	-1.57797	-1.65373	-1.54622	-1.25051
0.441285	1.67106	1.68891	1.76057	2.18112	2.67132	2.85607	-1.05852	-1.0822	-1.5927	-1.66827	-1.56099	-1.26607
0.442947	1.65785	1.67476	1.74812	2.1706	2.65872	2.84234	-1.07432	-1.10168	-1.60659	-1.68341	-1.575	-1.28108
0.444609	1.64499	1.66247	1.73574	2.15977	2.64588	2.82906	-1.0896	-1.11954	-1.62023	-1.69771	-1.58808	-1.2967
0.446271	1.63115	1.64817	1.72274	2.14602	2.63304	2.81609	-1.10257	-1.13666	-1.63463	-1.71089	-1.60144	-1.3122
0.447933	1.61813	1.63486	1.70911	2.13215	2.62028	2.80302	-1.11725	-1.15451	-1.65025	-1.72438	-1.61485	-1.32837
0.449595	1.60558	1.62183	1.69744	2.12099	2.60797	2.79061	-1.12894	-1.17459	-1.66458	-1.73888	-1.62741	-1.34538
0.451257	1.59447	1.60925	1.6839	2.11016	2.59403	2.7786	-1.14019	-1.19444	-1.67757	-1.75209	-1.64057	-1.3614
0.452919	1.58564	1.59612	1.66952	2.09872	2.58255	2.76583	-1.15118	-1.21262	-1.69371	-1.76465	-1.65404	-1.37586
0.45458	1.57308	1.58035	1.65702	2.08691	2.57143	2.75171	-1.16299	-1.23033	-1.70714	-1.77784	-1.66749	-1.39024
0.456242	1.56179	1.56427	1.64408	2.07591	2.55834	2.73622	-1.17425	-1.247	-1.72038	-1.7902	-1.67948	-1.40521
0.457904	1.55022	1.55059	1.63209	2.06326	2.54579	2.72251	-1.18589	-1.26461	-1.73434	-1.80202	-1.69248	-1.41962
0.459566	1.54021	1.53843	1.6205	2.04963	2.5337	2.70812	-1.19827	-1.28109	-1.74702	-1.81453	-1.70406	-1.4351
0.461228	1.53069	1.52601	1.60967	2.03922	2.52288	2.69543	-1.20944	-1.2954	-1.75929	-1.82668	-1.71485	-1.44897
0.46289	1.52085	1.51284	1.59964	2.0295	2.51309	2.68454	-1.22007	-1.31083	-1.77225	-1.83866	-1.72601	-1.46162
0.464552	1.51077	1.50183	1.58921	2.01918	2.50289	2.67348	-1.23119	-1.32582	-1.78799	-1.85004	-1.73631	-1.47394
0.466214	1.5011	1.49161	1.578	2.00851	2.49239	2.66078	-1.24168	-1.33803	-1.79741	-1.85962	-1.7466	-1.48747
0.467876	1.49136	1.48065	1.56968	1.99984	2.48204	2.64829	-1.2499	-1.35096	-1.80784	-1.86931	-1.75697	-1.49968
0.469538	1.48136	1.46938	1.56066	1.99034	2.47225	2.6371	-1.25788	-1.36505	-1.81959	-1.88021	-1.76727	-1.51186
0.4712	1.47306	1.457	1.54909	1.97977	2.46333	2.6258	-1.26593	-1.37833	-1.83115	-1.89111	-1.77746	-1.52384
0.472862	1.46387	1.44597	1.53707	1.96962	2.45526	2.61546	-1.27631	-1.39125	-1.84281	-1.90103	-1.78738	-1.5356
0.474524	1.45454	1.43663	1.52672	1.96018	2.44564	2.60303	-1.28739	-1.40402	-1.85257	-1.91159	-1.79764	-1.5473
0.476186	1.44478	1.42672	1.51816	1.95125	2.4364	2.59114	-1.2992	-1.41651	-1.86237	-1.92138	-1.80832	-1.55841
0.477847	1.43495	1.41822	1.509	1.94321	2.42735	2.58041	-1.31142	-1.42745	-1.87327	-1.93088	-1.81992	-1.57006
0.479509	1.42714	1.40923	1.49996	1.93662	2.41813	2.56895	-1.32182	-1.43762	-1.8833	-1.9425	-1.83051	-1.57971
0.481171	1.41752	1.39974	1.48928	1.92955	2.40999	2.55719	-1.33153	-1.44902	-1.89203	-1.95374	-1.83975	-1.58934
0.482833	1.40844	1.39075	1.47935	1.92081	2.40132	2.54681	-1.34346	-1.46013	-1.90159	-1.96355	-1.84859	-1.59939
0.484495	1.39909	1.38121	1.47007	1.91021	2.39284	2.53578	-1.3563	-1.47129	-1.91241	-1.97334	-1.85891	-1.60847
0.486157	1.38967	1.37055	1.46081	1.89928	2.38529	2.52495	-1.36934	-1.48342	-1.92358	-1.98411	-1.86906	-1.61665
0.487819	1.38275	1.36174	1.45274	1.89024	2.3768	2.51451	-1.38238	-1.49714	-1.93454	-1.9925	-1.87914	-1.62546
0.489481	1.37502	1.35453	1.44476	1.88275	2.36903	2.50476	-1.39492	-1.51059	-1.94468	-2.00039	-1.88909	-1.63535
0.491143	1.36677	1.34609	1.43644	1.87474	2.36166	2.49347	-1.40741	-1.52151	-1.95531	-2.00879	-1.89885	-1.64456
0.492805	1.35817	1.33693	1.42804	1.86682	2.35527	2.48319	-1.41816	-1.53191	-1.96505	-2.01828	-1.90866	-1.65316
0.494467	1.34951	1.329	1.42027	1.85914	2.34762	2.47302	-1.42909	-1.54287	-1.97335	-2.02736	-1.9173	-1.66173
0.496129	1.34125	1.32195	1.41152	1.8521	2.33896	2.46217	-1.44084	-1.55364	-1.98314	-2.03523	-1.92595	-1.67101
0.497791	1.33377	1.31489	1.40234	1.84553	2.33001	2.45233	-1.45352	-1.56469	-1.99294	-2.04423	-1.93574	-1.68062
0.499452	1.32649	1.30752	1.39482	1.83863	2.3207	2.4413	-1.46427	-1.57664	-2.00267	-2.05407	-1.94517	-1.69004
0.501114	1.31875	1.301	1.38771	1.83285	2.31311	2.43167	-1.47577	-1.58858	-2.01343	-2.06354	-1.95466	-1.69874
0.502776	1.30883	1.29384	1.3805	1.82507	2.3045	2.42204	-1.48964	-1.60123	-2.02481	-2.07462	-1.96342	-1.70728
0.504438	1.29999	1.28703	1.37289	1.81678	2.29439	2.41216	-1.50011	-1.61323	-2.03649	-2.08438	-1.97272	-1.7165
0.5061	1.29145	1.27906	1.36472	1.80813	2.28477	2.40101	-1.51116	-1.62423	-2.04564	-2.09457	-1.98361	-1.72645
0.507762	1.28156	1.27096	1.35798	1.80025	2.27413	2.38862	-1.52348	-1.63628	-2.05921	-2.10617	-1.99454	-1.73534
0.509424	1.27397	1.26368	1.34988	1.79149	2.26373	2.37735	-1.53716	-1.64862	-2.07175	-2.11854	-2.00507	-1.7448
0.511086	1.2659	1.25612	1.34164	1.78181	2.25425	2.36742	-1.55038	-1.65993	-2.08313	-2.12954	-2.01584	-1.75458
0.512748	1.25655	1.24955	1.33377	1.77416	2.2447	2.35741	-1.56362	-1.67145	-2.09421	-2.14002	-2.02632	-1.76502
0.51441	1.24814	1.24192	1.32637	1.76641	2.23394	2.34676	-1.57586	-1.68342	-2.10597	-2.15123	-2.03706	-1.77644
0.516072	1.24061	1.23513	1.31842	1.75789	2.22322	2.33546	-1.58745	-1.69581	-2.11852	-2.16157	-2.04781	-1.78743
0.517734	1.23287	1.22921	1.30914	1.74952	2.21217	2.32388	-1.59792	-1.70816	-2.13058	-2.1729	-2.05711	-1.79913
0.519396	1.22559	1.22198	1.30198	1.74121	2.20307	2.31218	-1.60793	-1.72036	-2.14262	-2.18378	-2.06556	-1.80907
0.521057	1.21784	1.21447	1.29536	1.73181	2.19425	2.30142	-1.6191	-1.73316	-2.15526	-2.19414	-2.07448	-1.81905
0.522719	1.21082	1.20775	1.28937	1.72289	2.18473	2.29139	-1.63144	-1.74548	-2.16758	-2.20439	-2.08484	-1.82994
0.524381	1.20339	1.2002	1.28283	1.71472	2.1751	2.28103	-1.64257	-1.7573	-2.17836	-2.21593	-2.09541	-1.84108
0.526043	1.19522	1.19248	1.27618	1.70781	2.16543	2.2706	-1.65293	-1.77003	-2.18818	-2.22613	-2.106	-1.85218
0.527705	1.18769	1.18587	1.26896	1.70154	2.15586	2.25976	-1.66248	-1.78312	-2.19822	-2.23502	-2.11666	-1.86309
0.529367	1.17947	1.17844	1.26154	1.69408	2.14721	2.24923	-1.67326	-1.79554	-2.20885	-2.24629	-2.12705	-1.87391
0.531029	1.17159	1.1696	1.25377	1.6867	2.13747	2.23795	-1.68386	-1.80688	-2.22084	-2.25921	-2.13688	-1.88379
0.532691	1.16456	1.16195	1.24539	1.67849	2.12768	2.22726	-1.69491	-1.81821	-2.23096	-2.27063	-2.14598	-1.89314
0.534353	1.15711	1.15536	1.2372	1.66987	2.1178	2.21737	-1.70718	-1.82958	-2.24179	-2.28214	-2.15563	-1.90328
0.536015	1.14817	1.1488	1.22966	1.66098	2.10862	2.2072	-1.72057	-1.84145	-2.25204	-2.29303	-2.16643	-1.91455
0.537677	1.14094	1.14248	1.22262	1.65146	2.10056	2.19756	-1.73234	-1.85351	-2.26189	-2.30559	-2.17801	-1.92504
0.539339	1.13268	1.13507	1.21547	1.64124	2.09221	2.18882	-1.74111	-1.86544	-2.2727	-2.31696	-2.18829	-1.93448
0.541001	1.12421	1.12689	1.20775	1.63234	2.08318	2.18051	-1.75212	-1.8764	-2.28388	-2.32679	-2.19798	-1.94443
0.542663	1.11631	1.11898	1.20056	1.62459	2.07312	2.17053	-1.76258	-1.88764	-2.2946	-2.33665	-2.20754	-1.95469
0.544324	1.11023	1.11215	1.19416	1.61648	2.0659	2.1608	-1.77182	-1.9002	-2.30286	-2.34706	-2.21785	-1.96528
0.545986	1.10372	1.10576	1.18647	1.6083	2.0593	2.15169	-1.78237	-1.91217	-2.31049	-2.35794	-2.22671	-1.97674
0.547648	1.0982	1.09825	1.17935	1.60044	2.05165	2.14279	-1.79236	-1.92433	-2.32121	-2.36876	-2.23533	-1.98761
0.54931	1.09262	1.09154	1.17212	1.59288	2.0429	2.13399	-1.80244	-1.93625	-2.33181	-2.37917	-2.24453	-1.99829
0.550972	1.08493	1.08482	1.16474	1.586	2.03369	2.12481	-1.81316	-1.94828	-2.34175	-2.38863	-2.25433	-2.00921
0.552634	1.07701	1.07824	1.15829	1.5801	2.02478	2.1145	-1.82319	-1.96058	-2.35129	-2.39857	-2.26394	-2.01968
0.554296	1.07042	1.07163	1.15385	1.57353	2.01598	2.10508	-1.83287	-1.97253	-2.36124	-2.40916	-2.27231	-2.02983
0.555958	1.06419	1.06443	1.14905	1.56663	2.00763	2.09585	-1.84276	-1.98401	-2.3706	-2.41896	-2.28017	-2.03878
0.55762	1.05808	1.05644	1.14261	1.55967	1.9991	2.08821	-1.85182	-1.99518	-2.37894	-2.42892	-2.28874	-2.04789
0.559282	1.05324	1.04897	1.13522	1.55251	1.99083	2.07976	-1.86042	-2.00685	-2.38689	-2.43964	-2.29871	-2.05759
0.560944	1.04639	1.0429	1.12808	1.54512	1.98222	2.07054	-1.86945	-2.01808	-2.39517	-2.44981	-2.30933	-2.06745
0.562606	1.03861	1.03586	1.12224	1.53801	1.97342	2.06118	-1.87775	-2.02955	-2.40432	-2.45801	-2.31967	-2.07711
0.564268	1.032	1.02724	1.11555	1.53073	1.96491	2.05226	-1.88535	-2.04131	-2.41373	-2.46703	-2.32911	-2.08676
0.56593	1.02596	1.0206	1.10909	1.52403	1.9563	2.04336	-1.89353	-2.05304	-2.42343	-2.47595	-2.33777	-2.09631
0.567591	1.02008	1.01452	1.10242	1.51618	1.94793	2.03484	-1.90248	-2.06352	-2.43433	-2.48578	-2.34601	-2.10615
0.569253	1.01367	1.0071	1.09602	1.50754	1.93916	2.02621	-1.9114	-2.07282	-2.44524	-2.49624	-2.35364	-2.11668
0.570915	1.0075	1.00097	1.09055	1.49979	1.93041	2.01717	-1.91951	-2.08296	-2.45525	-2.50515	-2.36104	-2.12648
0.572577	1.00124	0.995292	1.0852	1.49348	1.92232	2.00934	-1.9284	-2.09278	-2.46319	-2.51283	-2.369	-2.13512
0.574239	0.994758	0.988976	1.08047	1.48744	1.91493	2.00176	-1.93662	-2.10307	-2.47149	-2.52166	-2.37734	-2.14397
0.575901	0.988411	0.982638	1.07597	1.48114	1.90762	1.99386	-1.9441	-2.11529	-2.4804	-2.53084	-2.38555	-2.1528
0.577563	0.982177	0.975866	1.07086	1.47513	1.89981	1.98576	-1.95206	-2.12762	-2.48914	-2.54011	-2.3931	-2.16143
0.579225	0.975447	0.968108	1.06594	1.46949	1.89171	1.97685	-1.95907	-2.13891	-2.49865	-2.54821	-2.39999	-2.17063
0.580887	0.969807	0.961597	1.06161	1.46567	1.8847	1.96715	-1.96747	-2.1499	-2.50786	-2.55582	-2.40796	-2.17992
0.582549	0.96441	0.956358	1.05661	1.46162	1.87807	1.957	-1.97572	-2.16094	-2.51603	-2.56324	-2.41615	-2.18784
0.584211	0.958549	0.950362	1.05057	1.45585	1.87075	1.94895	-1.9832	-2.17241	-2.52336	-2.57144	-2.42394	-2.19511
0.585873	0.952687	0.94487	1.04521	1.45047	1.86308	1.94122	-1.98971	-2.18297	-2.53394	-2.57896	-2.43151	-2.20229
0.587535	0.94645	0.939319	1.04039	1.4447	1.85536	1.9326	-1.99581	-2.1932	-2.54241	-2.58621	-2.44038	-2.20881
0.589197	0.940106	0.933896	1.03496	1.43846	1.84795	1.92427	-2.00291	-2.20391	-2.5492	-2.59381	-2.44994	-2.21562
0.590858	0.935451	0.928439	1.02912	1.43261	1.84324	1.91637	-2.00974	-2.21378	-2.55742	-2.60174	-2.45721	-2.22374
0.59252	0.931114	0.922304	1.02325	1.42558	1.83741	1.90873	-2.01543	-2.2231	-2.56658	-2.60924	-2.46276	-2.23222
0.594182	0.926968	0.91698	1.01727	1.41955	1.83092	1.90139	-2.02188	-2.23321	-2.57502	-2.61534	-2.46928	-2.2411
0.595844	0.921677	0.911299	1.01071	1.41422	1.82361	1.89403	-2.02815	-2.2443	-2.58349	-2.62159	-2.47656	-2.24883
0.597506	0.915702	0.906656	1.00487	1.40785	1.81776	1.88679	-2.03418	-2.25411	-2.59221	-2.62895	-2.48377	-2.25733
0.599168	0.909972	0.902845	1.00004	1.40233	1.81221	1.87847	-2.0409	-2.26329	-2.60081	-2.6362	-2.49108	-2.26559
0.60083	0.903672	0.897671	0.995758	1.39771	1.8063	1.87148	-2.04744	-2.27205	-2.60956	-2.6421	-2.49868	-2.27334
0.602492	0.897664	0.891882	0.991208	1.39279	1.79997	1.86573	-2.05376	-2.28058	-2.61878	-2.64816	-2.50699	-2.28079
0.604154	0.892636	0.887276	0.98544	1.38791	1.79323	1.85933	-2.06115	-2.28886	-2.62646	-2.65603	-2.51437	-2.28815
0.605816	0.887684	0.884007	0.98061	1.38319	1.7861	1.85341	-2.06842	-2.29791	-2.63322	-2.6635	-2.52084	-2.29504
0.607478	0.882847	0.880247	0.976473	1.37845	1.77927	1.84665	-2.07522	-2.30751	-2.64041	-2.66984	-2.528	-2.30255
0.60914	0.877933	0.876146	0.971492	1.37357	1.77334	1.83948	-2.08003	-2.31704	-2.64709	-2.67634	-2.53421	-2.30921
0.610802	0.873525	0.872023	0.966763	1.36883	1.76774	1.83425	-2.08602	-2.32751	-2.65385	-2.68266	-2.53985	-2.31596
0.612463	0.868167	0.867223	0.961499	1.36413	1.76218	1.8291	-2.09254	-2.33674	-2.66108	-2.6897	-2.54713	-2.32317
0.614125	0.863298	0.862498	0.956273	1.35926	1.75621	1.82218	-2.09786	-2.34486	-2.66856	-2.69717	-2.55379	-2.33074
0.615787	0.857913	0.858782	0.951191	1.35441	1.75004	1.81497	-2.10346	-2.35271	-2.67662	-2.70376	-2.56013	-2.33851
0.617449	0.851994	0.8546	0.946369	1.3497	1.74412	1.80757	-2.10999	-2.35952	-2.68471	-2.70987	-2.56674	-2.3455
0.619111	0.847046	0.850887	0.941956	1.34479	1.7385	1.80032	-2.11489	-2.36633	-2.69278	-2.71652	-2.57362	-2.35246
0.620773	0.843014	0.847805	0.936952	1.33989	1.73305	1.79398	-2.12007	-2.37381	-2.69943	-2.72338	-2.58086	-2.35955
0.622435	0.839607	0.844074	0.932479	1.33435	1.72761	1.78791	-2.12606	-2.38167	-2.70574	-2.73001	-2.58733	-2.3665
0.624097	0.836547	0.840919	0.928246	1.32756	1.72228	1.78266	-2.13127	-2.38975	-2.71263	-2.7368	-2.59349	-2.37337
0.625759	0.833663	0.837574	0.923918	1.32157	1.71726	1.77736	-2.13631	-2.39674	-2.71944	-2.74296	-2.59922	-2.38091
0.627421	0.82949	0.832983	0.919441	1.31679	1.71165	1.77108	-2.14284	-2.40327	-2.72509	-2.74818	-2.60558	-2.3879
0.629083	0.824736	0.828605	0.91537	1.31333	1.70551	1.76562	-2.14989	-2.41081	-2.73174	-2.75394	-2.61176	-2.3957
0.630745	0.82116	0.824596	0.911794	1.30993	1.7001	1.75969	-2.15496	-2.41751	-2.73922	-2.76037	-2.61677	-2.40318
0.632407	0.81579	0.820772	0.90768	1.30576	1.69355	1.75368	-2.16038	-2.4241	-2.74523	-2.76592	-2.62228	-2.40976
0.634069	0.8096	0.817091	0.90388	1.3014	1.68783	1.74809	-2.1667	-2.43166	-2.75156	-2.77091	-2.62909	-2.4159
0.63573	0.805183	0.813553	0.900138	1.29656	1.68309	1.74248	-2.17229	-2.43861	-2.75809	-2.77635	-2.63489	-2.42168
0.637392	0.802227	0.81034	0.895487	1.2918	1.67893	1.73623	-2.17834	-2.44442	-2.76403	-2.78203	-2.63976	-2.42797
0.639054	0.798988	0.807264	0.891158	1.28842	1.6746	1.73079	-2.18469	-2.45098	-2.76931	-2.78755	-2.64411	-2.43313
0.640716	0.795419	0.802436	0.886986	1.2852	1.67057	1.72709	-2.19031	-2.45713	-2.77504	-2.79337	-2.64829	-2.43817
0.642378	0.792912	0.798014	0.883105	1.28021	1.66682	1.72243	-2.19633	-2.46375	-2.78047	-2.79932	-2.65272	-2.44354
0.64404	0.791025	0.793654	0.880177	1.27602	1.66293	1.71633	-2.20126	-2.47083	-2.78528	-2.80541	-2.65617	-2.44996
0.645702	0.788566	0.789261	0.877715	1.27154	1.65862	1.70973	-2.2057	-2.47791	-2.79134	-2.81123	-2.66048	-2.45674
0.647364	0.784906	0.785587	0.874525	1.26708	1.65498	1.70337	-2.21042	-2.4845	-2.79809	-2.81603	-2.66621	-2.46295
0.649026	0.780407	0.782857	0.870891	1.26296	1.65157	1.69739	-2.21462	-2.4911	-2.80473	-2.82061	-2.67144	-2.46845
0.650688	0.776434	0.779121	0.868082	1.25885	1.6486	1.69274	-2.21944	-2.49711	-2.81029	-2.82517	-2.67703	-2.47562
0.65235	0.772355	0.77554	0.865279	1.25542	1.64499	1.68688	-2.22402	-2.50304	-2.81618	-2.82917	-2.68295	-2.48235
0.654012	0.768962	0.774026	0.862451	1.25156	1.64061	1.68024	-2.22865	-2.50893	-2.82118	-2.83346	-2.68829	-2.48773
0.655674	0.766437	0.772371	0.859846	1.24774	1.6369	1.67472	-2.23334	-2.51559	-2.82698	-2.83818	-2.69375	-2.49328
0.657336	0.763031	0.769081	0.856948	1.24447	1.63342	1.66938	-2.23702	-2.52251	-2.83275	-2.84348	-2.69988	-2.49822
0.658997	0.760942	0.765854	0.853593	1.24149	1.62978	1.66426	-2.24079	-2.52975	-2.83763	-2.84895	-2.70547	-2.50448
0.660659	0.759058	0.762777	0.850177	1.23843	1.62541	1.65953	-2.24686	-2.53708	-2.84259	-2.85311	-2.71023	-2.50998
0.662321	0.755687	0.759854	0.847413	1.23549	1.62018	1.65515	-2.25315	-2.5431	-2.84806	-2.85709	-2.71504	-2.51575
0.663983	0.751539	0.757091	0.844548	1.23182	1.61519	1.65121	-2.25769	-2.54928	-2.85357	-2.86217	-2.71986	-2.52241
0.665645	0.747527	0.754207	0.841697	1.22765	1.61062	1.6468	-2.26246	-2.55617	-2.85943	-2.86727	-2.72459	-2.5282
0.667307	0.743694	0.752442	0.839431	1.22476	1.60694	1.64119	-2.26856	-2.56114	-2.86582	-2.87245	-2.73068	-2.53423
0.668969	0.740654	0.749598	0.837012	1.22193	1.60399	1.63535	-2.27362	-2.56561	-2.87203	-2.87771	-2.73536	-2.54018
0.670631	0.738035	0.74594	0.833573	1.21816	1.60044	1.62936	-2.27786	-2.57054	-2.87744	-2.88242	-2.73977	-2.54481
0.672293	0.734423	0.743491	0.831154	1.21399	1.59684	1.62426	-2.28312	-2.57656	-2.88266	-2.88691	-2.74458	-2.54915
0.673955	0.732465	0.741249	0.829554	1.21069	1.59267	1.62003	-2.28887	-2.58279	-2.8884	-2.89158	-2.74998	-2.55476
0.675617	0.730996	0.739195	0.826724	1.20841	1.58863	1.61532	-2.29366	-2.58845	-2.89385	-2.89721	-2.75472	-2.55943
0.677279	0.728497	0.737091	0.824914	1.20602	1.58472	1.61014	-2.29852	-2.59407	-2.89866	-2.90318	-2.75981	-2.56405
0.678941	0.724872	0.735074	0.823265	1.20378	1.58083	1.60525	-2.30278	-2.59923	-2.9032	-2.9081	-2.7656	-2.56881
0.680602	0.720678	0.732721	0.820865	1.20123	1.57701	1.601	-2.3065	-2.6039	-2.9078	-2.91283	-2.77149	-2.57435
0.682264	0.717341	0.730385	0.819111	1.1975	1.57267	1.59494	-2.31003	-2.61038	-2.9126	-2.91814	-2.77696	-2.58027
0.683926	0.713208	0.727789	0.817777	1.19472	1.56804	1.58874	-2.31319	-2.61644	-2.9174	-2.92345	-2.78112	-2.58564
0.685588	0.708956	0.726647	0.814649	1.19239	1.56344	1.58426	-2.31772	-2.62152	-2.92231	-2.92883	-2.78687	-2.58963
0.68725	0.706044	0.724955	0.810876	1.18931	1.55998	1.58043	-2.32248	-2.62711	-2.92661	-2.93366	-2.79182	-2.5941
0.688912	0.70379	0.722853	0.807562	1.1862	1.55656	1.57577	-2.32637	-2.63253	-2.9312	-2.9376	-2.79541	-2.59951
0.690574	0.701467	0.720137	0.805069	1.18301	1.55265	1.57095	-2.33096	-2.63627	-2.93627	-2.94093	-2.79972	-2.60397
0.692236	0.699075	0.717299	0.80334	1.18012	1.54859	1.56642	-2.33499	-2.64078	-2.94137	-2.9453	-2.8039	-2.6074
0.693898	0.696466	0.715593	0.801617	1.17764	1.54502	1.56167	-2.33845	-2.64546	-2.94596	-2.95118	-2.80828	-2.61068
0.69556	0.694401	0.713092	0.798852	1.17502	1.54161	1.55718	-2.34249	-2.65083	-2.95051	-2.95608	-2.81268	-2.61515
0.697222	0.691821	0.710831	0.795968	1.17202	1.53828	1.55266	-2.34732	-2.65618	-2.95524	-2.9602	-2.81731	-2.61995
0.698884	0.689067	0.707824	0.794184	1.16824	1.53384	1.54873	-2.35214	-2.66071	-2.95966	-2.96388	-2.82129	-2.62513
0.700546	0.68608	0.704658	0.792603	1.16496	1.52931	1.54513	-2.35664	-2.66589	-2.96515	-2.9666	-2.82492	-2.62872
0.702208	0.683466	0.701529	0.790843	1.16221	1.52637	1.54095	-2.36102	-2.67108	-2.96949	-2.97015	-2.82926	-2.63247
0.703869	0.680807	0.699601	0.789107	1.15888	1.52368	1.53696	-2.36571	-2.67606	-2.97439	-2.97518	-2.8334	-2.63655
0.705531	0.67809	0.698889	0.786897	1.15598	1.52038	1.53355	-2.37079	-2.68137	-2.9794	-2.97831	-2.83838	-2.64051
0.707193	0.675753	0.696936	0.784842	1.15397	1.51658	1.52969	-2.37469	-2.68499	-2.98346	-2.98124	-2.84326	-2.64559
0.708855	0.672993	0.694826	0.783502	1.15129	1.513	1.52566	-2.37794	-2.68942	-2.98657	-2.98402	-2.84764	-2.65083
0.710517	0.669626	0.6928	0.782546	1.14862	1.50862	1.52213	-2.38116	-2.69488	-2.99148	-2.98726	-2.85225	-2.65463
0.712179	0.667124	0.691888	0.780871	1.14576	1.50453	1.5178	-2.38419	-2.70047	-2.9973	-2.99194	-2.85637	-2.65874
0.713841	0.665106	0.688664	0.778615	1.14253	1.50067	1.51285	-2.38774	-2.70528	-3.00116	-2.99557	-2.85961	-2.66419
0.715503	0.662581	0.685955	0.776168	1.13862	1.49676	1.50855	-2.39104	-2.71054	-3.00484	-2.99827	-2.8635	-2.6688
0.717165	0.659765	0.684029	0.773103	1.13536	1.49304	1.50466	-2.39387	-2.71586	-3.00825	-3.00123	-2.86807	-2.67399
0.718827	0.657462	0.68188	0.769924	1.13236	1.48905	1.50095	-2.39695	-2.72064	-3.0118	-3.00495	-2.87205	-2.68
0.720489	0.655047	0.678993	0.768122	1.1291	1.48598	1.49716	-2.40032	-2.72545	-3.01654	-3.00851	-2.87528	-2.68448
0.722151	0.652851	0.677815	0.766677	1.12547	1.48297	1.49261	-2.40371	-2.73046	-3.02152	-3.01242	-2.87961	-2.68871
0.723813	0.651104	0.677418	0.763984	1.12227	1.48028	1.48841	-2.40729	-2.73575	-3.02631	-3.01612	-2.88299	-2.69281
0.725474	0.649163	0.677094	0.761404	1.11972	1.47734	1.4848	-2.41151	-2.74107	-3.03146	-3.01892	-2.88809	-2.6975
0.727136	0.646182	0.676006	0.759592	1.11691	1.47376	1.48125	-2.41608	-2.74577	-3.03625	-3.02063	-2.89166	-2.7018
0.728798	0.64349	0.674323	0.758356	1.11537	1.46981	1.47705	-2.42024	-2.74965	-3.04107	-3.02308	-2.89488	-2.70646
0.73046	0.641861	0.672742	0.757592	1.11464	1.46626	1.47281	-2.42529	-2.75401	-3.04502	-3.02658	-2.89919	-2.71058
0.732122	0.640336	0.671138	0.755515	1.1136	1.46384	1.46855	-2.42967	-2.759	-3.04839	-3.03174	-2.90346	-2.71553
0.733784	0.638439	0.669779	0.752705	1.11223	1.46115	1.46375	-2.43511	-2.76406	-3.0522	-3.03654	-2.90835	-2.71904
0.735446	0.636719	0.668047	0.749567	1.11086	1.45738	1.45938	-2.43992	-2.76889	-3.05557	-3.04016	-2.91328	-2.72313
0.737108	0.634321	0.665602	0.747284	1.10845	1.45334	1.45556	-2.44271	-2.77254	-3.05827	-3.04337	-2.91748	-2.7271
0.73877	0.631506	0.662649	0.745911	1.10619	1.4492	1.45151	-2.44513	-2.77667	-3.06143	-3.04752	-2.92148	-2.73092
0.740432	0.629691	0.661954	0.743824	1.1035	1.4457	1.44627	-2.44814	-2.78131	-3.06413	-3.05175	-2.92537	-2.73471
0.742094	0.628979	0.659933	0.741443	1.09976	1.44136	1.44172	-2.4515	-2.78593	-3.06628	-3.05633	-2.93006	-2.73838
0.743756	0.626998	0.659577	0.740489	1.09696	1.4359	1.43833	-2.45376	-2.78856	-3.06903	-3.06018	-2.93418	-2.74315
0.745418	0.625184	0.658151	0.738034	1.09475	1.43143	1.43406	-2.45552	-2.79266	-3.0721	-3.06297	-2.93717	-2.74773
0.74708	0.62438	0.653697	0.735923	1.09195	1.42751	1.42858	-2.45821	-2.79753	-3.07539	-3.0671	-2.93984	-2.75059
0.748741	0.623265	0.651041	0.732911	1.08911	1.42364	1.42311	-2.46216	-2.80106	-3.07873	-3.07125	-2.94199	-2.75473
0.750403	0.621366	0.648157	0.72979	1.0867	1.41961	1.41993	-2.46509	-2.80574	-3.08304	-3.0747	-2.94469	-2.75787
0.752065	0.619925	0.645408	0.726073	1.084	1.4161	1.41659	-2.46888	-2.81038	-3.0867	-3.07821	-2.94825	-2.76344
0.753727	0.617878	0.642334	0.72276	1.08195	1.41396	1.4132	-2.47288	-2.81412	-3.08961	-3.08181	-2.95111	-2.76816
0.755389	0.615485	0.641594	0.720099	1.08033	1.41208	1.40984	-2.47591	-2.81848	-3.09353	-3.08495	-2.95472	-2.77111
0.757051	0.613832	0.639866	0.717627	1.07868	1.4097	1.40622	-2.47858	-2.82317	-3.09706	-3.08862	-2.95794	-2.77462
0.758713	0.612041	0.636588	0.716911	1.07672	1.40696	1.40266	-2.4822	-2.82761	-3.09984	-3.09271	-2.96093	-2.77903
0.760375	0.609771	0.634058	0.716151	1.07473	1.40436	1.39894	-2.48608	-2.83174	-3.10404	-3.09509	-2.96412	-2.78184
0.762037	0.607718	0.632535	0.714414	1.0737	1.40155	1.39588	-2.49007	-2.83539	-3.10761	-3.09841	-2.96807	-2.7855
0.763699	0.606506	0.62993	0.712752	1.07219	1.39849	1.3923	-2.49346	-2.83995	-3.11025	-3.10108	-2.97108	-2.78954
0.765361	0.604415	0.626118	0.71089	1.0706	1.39462	1.38829	-2.49652	-2.84368	-3.11334	-3.10447	-2.97382	-2.79321
0.767023	0.602568	0.623275	0.708496	1.06811	1.39111	1.38399	-2.49941	-2.84759	-3.11528	-3.10801	-2.9756	-2.79731
0.768685	0.60141	0.620213	0.706498	1.06497	1.38793	1.37992	-2.50201	-2.851	-3.11735	-3.11302	-2.97825	-2.80242
0.770347	0.599636	0.618827	0.704987	1.06282	1.38506	1.37702	-2.5052	-2.85595	-3.11958	-3.1169	-2.98073	-2.80567
0.772008	0.597018	0.616436	0.702639	1.05886	1.38152	1.37432	-2.50714	-2.86027	-3.12249	-3.12075	-2.98366	-2.80951
0.77367	0.595172	0.615349	0.701176	1.05496	1.37834	1.37063	-2.50946	-2.86435	-3.12565	-3.1245	-2.98678	-2.8122
0.775332	0.59396	0.614419	0.699021	1.05194	1.37402	1.36759	-2.51173	-2.86838	-3.12921	-3.1283	-2.9893	-2.81697
0.776994	0.592004	0.612673	0.697157	1.04798	1.37022	1.36384	-2.51475	-2.87283	-3.1327	-3.13192	-2.9924	-2.82033
0.778656	0.590638	0.611722	0.695571	1.04561	1.36745	1.35971	-2.51858	-2.87663	-3.13756	-3.13519	-2.99508	-2.82393
0.780318	0.589414	0.609344	0.694065	1.04343	1.36617	1.35587	-2.52188	-2.87969	-3.14156	-3.13811	-2.99739	-2.82818
0.78198	0.587711	0.606473	0.693423	1.04172	1.36366	1.35336	-2.52577	-2.88374	-3.14582	-3.14086	-3	-2.83258
0.783642	0.585927	0.605171	0.691862	1.04032	1.36252	1.35008	-2.5291	-2.88769	-3.14989	-3.14348	-3.00311	-2.83797
0.785304	0.583953	0.603844	0.689132	1.03746	1.36146	1.34492	-2.53347	-2.89167	-3.15373	-3.14608	-3.00541	-2.84166
0.786966	0.582257	0.602861	0.686803	1.03506	1.35993	1.34035	-2.53703	-2.89562	-3.15626	-3.14942	-3.0094	-2.84341
0.788628	0.580314	0.603	0.684886	1.03289	1.35748	1.33646	-2.53997	-2.89897	-3.15814	-3.15297	-3.01228	-2.84613
0.79029	0.577704	0.602228	0.683109	1.03112	1.3553	1.33346	-2.54139	-2.9025	-3.16147	-3.1569	-3.0155	-2.84919
0.791952	0.574831	0.600813	0.682444	1.02858	1.35322	1.32863	-2.54437	-2.90505	-3.16423	-3.1606	-3.01917	-2.85272
0.793613	0.573143	0.600525	0.680794	1.02615	1.35146	1.32494	-2.54808	-2.90824	-3.16733	-3.16357	-3.02148	-2.85513
0.795275	0.571438	0.599353	0.678816	1.02349	1.34861	1.32229	-2.55137	-2.91246	-3.17106	-3.16565	-3.02386	-2.85848
0.796937	0.569663	0.597444	0.678191	1.02097	1.34504	1.31947	-2.55507	-2.91604	-3.17431	-3.16899	-3.02828	-2.86196
0.798599	0.567586	0.59651	0.677033	1.01971	1.34255	1.31603	-2.55762	-2.9183	-3.17773	-3.17207	-3.0309	-2.86473
0.800261	0.565477	0.595935	0.674485	1.01747	1.33999	1.31174	-2.5596	-2.92095	-3.18161	-3.1751	-3.03384	-2.8669
0.801923	0.56385	0.593233	0.672278	1.01495	1.33683	1.30804	-2.56222	-2.92446	-3.18503	-3.17867	-3.03707	-2.86902
0.803585	0.562774	0.591796	0.669325	1.0112	1.33311	1.30376	-2.56448	-2.92802	-3.18771	-3.18234	-3.03955	-2.87257
0.805247	0.561339	0.589199	0.6684	1.009	1.32987	1.30035	-2.56578	-2.93088	-3.19135	-3.18602	-3.04291	-2.8745
0.806909	0.560142	0.588684	0.665993	1.00657	1.32681	1.29682	-2.56749	-2.93412	-3.19489	-3.18842	-3.04682	-2.87649
0.808571	0.558699	0.585638	0.664397	1.00526	1.32437	1.29434	-2.56799	-2.93645	-3.19886	-3.19052	-3.05197	-2.87798
0.810233	0.557896	0.5834	0.662968	1.00367	1.32297	1.29171	-2.56998	-2.94096	-3.20287	-3.19265	-3.05497	-2.88056
0.811895	0.557456	0.580519	0.660696	1.00002	1.32171	1.28839	-2.57248	-2.94366	-3.20633	-3.19574	-3.05833	-2.88391
0.813557	0.556227	0.578979	0.659217	0.998948	1.32018	1.28496	-2.57542	-2.9462	-3.21091	-3.19989	-3.06209	-2.88796
0.815219	0.555002	0.577784	0.656569	0.996623	1.31701	1.28203	-2.57854	-2.94958	-3.21359	-3.20241	-3.06486	-2.89206
0.81688	0.552855	0.575702	0.655005	0.99413	1.31453	1.27929	-2.58189	-2.9528	-3.21525	-3.2053	-3.06737	-2.8953
0.818542	0.551408	0.57455	0.65345	0.991719	1.31235	1.27718	-2.58491	-2.95536	-3.21882	-3.20739	-3.06962	-2.89914
0.820204	0.548951	0.572071	0.651825	0.9892	1.31034	1.27478	-2.58778	-2.9596	-3.22045	-3.21026	-3.07325	-2.90298
0.821866	0.546624	0.570754	0.649577	0.986862	1.30687	1.27287	-2.59015	-2.96441	-3.22349	-3.21349	-3.07642	-2.90601
0.823528	0.54516	0.570048	0.646796	0.984746	1.30426	1.27063	-2.59183	-2.96753	-3.22505	-3.21669	-3.07975	-2.9088
0.82519	0.542937	0.570191	0.644593	0.982917	1.30088	1.26821	-2.59388	-2.97067	-3.22911	-3.21976	-3.08251	-2.91062
0.826852	0.540627	0.567928	0.643832	0.981862	1.29838	1.26634	-2.59615	-2.97407	-3.23188	-3.2212	-3.08614	-2.91363
0.828514	0.539418	0.564694	0.643841	0.979746	1.29496	1.26416	-2.59963	-2.97623	-3.23399	-3.22374	-3.08875	-2.91785
0.830176	0.537597	0.561352	0.643095	0.978459	1.29307	1.26125	-2.60271	-2.97885	-3.23792	-3.22634	-3.09233	-2.92284
0.831838	0.535577	0.558642	0.642855	0.976114	1.28967	1.25817	-2.60668	-2.98271	-3.24142	-3.22862	-3.09534	-2.92661
0.8335	0.534637	0.556615	0.640789	0.974867	1.28671	1.2563	-2.60978	-2.98713	-3.24489	-3.23203	-3.09796	-2.92928
0.835162	0.532795	0.55452	0.638991	0.973011	1.28338	1.25294	-2.61192	-2.99051	-3.24816	-3.23578	-3.10144	-2.93372
0.836824	0.531344	0.552615	0.637552	0.970802	1.2806	1.24958	-2.61329	-2.99361	-3.2509	-3.23938	-3.10729	-2.93809
0.838486	0.530178	0.551633	0.635212	0.96876	1.27741	1.24562	-2.61544	-2.99754	-3.25436	-3.24229	-3.10952	-2.94097
0.840147	0.528431	0.548823	0.6335	0.966307	1.27352	1.24277	-2.61919	-3.00159	-3.25631	-3.24605	-3.1134	-2.94345
0.841809	0.527717	0.547092	0.632044	0.963919	1.27133	1.24107	-2.62249	-3.00499	-3.25872	-3.24899	-3.11564	-2.94592
0.843471	0.527579	0.546749	0.630558	0.962188	1.26916	1.23867	-2.62517	-3.00773	-3.26018	-3.25167	-3.11909	-2.94924
0.845133	0.527429	0.544862	0.629628	0.959944	1.26693	1.23631	-2.62779	-3.01159	-3.26318	-3.25504	-3.1226	-2.95224
0.846795	0.526171	0.543895	0.625394	0.957476	1.26463	1.23373	-2.63266	-3.01523	-3.26595	-3.25762	-3.12542	-2.95572
0.848457	0.524659	0.54158	0.6234	0.955586	1.26337	1.2314	-2.63871	-3.01819	-3.26867	-3.26043	-3.12746	-2.95951
0.850119	0.523314	0.5414	0.621488	0.952562	1.26105	1.22887	-2.64366	-3.02257	-3.27155	-3.26359	-3.12851	-2.96314
0.851781	0.520659	0.539589	0.619194	0.950237	1.25792	1.22548	-2.64788	-3.02505	-3.27411	-3.26657	-3.13097	-2.96473
0.853443	0.518008	0.537038	0.617882	0.949102	1.25385	1.2228	-2.65113	-3.02936	-3.2766	-3.26936	-3.13369	-2.96733
0.855105	0.516423	0.535819	0.615185	0.945194	1.25124	1.22149	-2.65498	-3.03279	-3.27816	-3.27123	-3.13589	-2.96828
0.856767	0.514285	0.533704	0.614307	0.943499	1.2487	1.21825	-2.6584	-3.03656	-3.28147	-3.27389	-3.13865	-2.97058
0.858429	0.512216	0.532209	0.612925	0.942373	1.24554	1.2152	-2.66009	-3.03995	-3.28631	-3.2766	-3.14228	-2.97431
0.860091	0.510958	0.529714	0.611803	0.94129	1.24242	1.21127	-2.66195	-3.04446	-3.28871	-3.27848	-3.14597	-2.97691
0.861753	0.510311	0.527029	0.609174	0.938791	1.23968	1.20831	-2.66452	-3.04753	-3.29228	-3.28145	-3.14823	-2.97926
0.863414	0.509422	0.524995	0.606451	0.938103	1.23693	1.20525	-2.66755	-3.05051	-3.29316	-3.28467	-3.15039	-2.98161
0.865076	0.508337	0.523975	0.603668	0.935569	1.23506	1.20097	-2.67	-3.05439	-3.29708	-3.28733	-3.15319	-2.98457
0.866738	0.507864	0.52063	0.602234	0.934586	1.23338	1.19718	-2.67227	-3.0588	-3.29933	-3.29031	-3.15507	-2.98685
0.8684	0.507594	0.519018	0.600536	0.932029	1.22988	1.1941	-2.67372	-3.06098	-3.30297	-3.29468	-3.15749	-2.98979
0.870062	0.505722	0.51899	0.598373	0.930889	1.22697	1.19128	-2.67584	-3.06464	-3.30749	-3.29843	-3.16027	-2.99263
0.871724	0.504801	0.517908	0.596745	0.928163	1.22388	1.18919	-2.67683	-3.06934	-3.31053	-3.30159	-3.16157	-2.99466
0.873386	0.503485	0.51701	0.59508	0.926377	1.22268	1.18698	-2.67934	-3.07294	-3.31469	-3.30397	-3.16424	-2.99748
0.875048	0.50215	0.514708	0.593686	0.924373	1.22045	1.18453	-2.68241	-3.07628	-3.31761	-3.30532	-3.16588	-3.00079
0.87671	0.501527	0.514492	0.593113	0.922226	1.21777	1.18258	-2.6843	-3.0808	-3.32125	-3.30803	-3.16736	-3.0015
0.878372	0.500951	0.514268	0.593166	0.92035	1.21474	1.1805	-2.68764	-3.08456	-3.3241	-3.30957	-3.16907	-3.00234
0.880034	0.499726	0.513018	0.592568	0.918445	1.2114	1.17873	-2.69028	-3.08622	-3.32574	-3.31025	-3.17138	-3.00389
0.881696	0.498797	0.511911	0.590499	0.916594	1.21046	1.17635	-2.693	-3.08875	-3.32981	-3.31107	-3.17294	-3.0073
0.883358	0.497935	0.510673	0.588609	0.914594	1.2081	1.1729	-2.69444	-3.09271	-3.33313	-3.31277	-3.17567	-3.01089
0.885019	0.497304	0.509286	0.587491	0.912238	1.20472	1.17016	-2.69703	-3.09623	-3.33725	-3.31452	-3.17749	-3.01572
0.886681	0.495497	0.509	0.586318	0.909318	1.20084	1.168	-2.70076	-3.09836	-3.33956	-3.31519	-3.17811	-3.01936
0.888343	0.494332	0.507921	0.585237	0.90701	1.19701	1.16623	-2.70429	-3.10187	-3.34294	-3.3173	-3.1798	-3.02334
0.890005	0.493303	0.506869	0.584069	0.90401	1.19331	1.16416	-2.70417	-3.10517	-3.34617	-3.32012	-3.18335	-3.0268
0.891667	0.491003	0.505447	0.583195	0.902778	1.19067	1.16138	-2.70721	-3.10694	-3.34812	-3.3229	-3.18683	-3.02908
0.893329	0.490545	0.504155	0.581713	0.900738	1.18778	1.15889	-2.70859	-3.11079	-3.35131	-3.32579	-3.19073	-3.0324
0.894991	0.489059	0.503496	0.581202	0.897791	1.18504	1.15652	-2.70973	-3.11351	-3.35329	-3.32816	-3.19404	-3.03483
0.896653	0.487016	0.503853	0.580538	0.896466	1.18188	1.1521	-2.71124	-3.11634	-3.35535	-3.33159	-3.19674	-3.03827
0.898315	0.48632	0.503031	0.578078	0.89448	1.17857	1.1501	-2.71346	-3.11894	-3.35802	-3.33473	-3.1983	-3.04074
0.899977	0.486024	0.502014	0.577537	0.891975	1.17619	1.14719	-2.71675	-3.12079	-3.36041	-3.33722	-3.19994	-3.04282
0.901639	0.48425	0.501274	0.575306	0.889376	1.17475	1.14489	-2.71996	-3.12345	-3.36373	-3.34022	-3.20265	-3.04588
0.903301	0.483285	0.501186	0.574742	0.887759	1.17183	1.14353	-2.72215	-3.1272	-3.36712	-3.3416	-3.20434	-3.04952
0.904963	0.481589	0.499815	0.574247	0.886041	1.1691	1.14255	-2.7251	-3.13044	-3.37133	-3.34333	-3.20683	-3.05254
0.906624	0.480774	0.49795	0.573819	0.883986	1.16569	1.1416	-2.72753	-3.13352	-3.37382	-3.34553	-3.20842	-3.05468
0.908286	0.478683	0.49679	0.572198	0.880512	1.16269	1.14036	-2.73029	-3.13445	-3.37572	-3.34756	-3.21081	-3.05784
0.909948	0.476781	0.494982	0.570479	0.878693	1.16099	1.13729	-2.73364	-3.13823	-3.37835	-3.35043	-3.21279	-3.06075
0.91161	0.4761	0.493152	0.568255	0.876492	1.15864	1.13502	-2.7351	-3.14133	-3.38103	-3.3523	-3.21452	-3.06319
0.913272	0.473623	0.492697	0.566891	0.87592	1.15575	1.13352	-2.73869	-3.14301	-3.38245	-3.35387	-3.21881	-3.06543
0.914934	0.472651	0.492384	0.564773	0.875128	1.15339	1.13149	-2.74079	-3.14586	-3.3825	-3.35569	-3.22122	-3.0673
0.916596	0.471886	0.490304	0.56426	0.873537	1.15074	1.1293	-2.74244	-3.14998	-3.38463	-3.35836	-3.2251	-3.06873
0.918258	0.470733	0.489117	0.561835	0.872996	1.14959	1.1274	-2.74514	-3.15161	-3.38614	-3.35946	-3.22885	-3.0727
0.91992	0.469185	0.486693	0.559062	0.871316	1.14714	1.12449	-2.74759	-3.15439	-3.39	-3.36162	-3.23055	-3.07674
0.921582	0.467564	0.48548	0.557509	0.869582	1.14691	1.12154	-2.75026	-3.15737	-3.39241	-3.3646	-3.23384	-3.08055
0.923244	0.466284	0.484209	0.55738	0.866722	1.14366	1.11994	-2.75298	-3.16172	-3.39559	-3.36805	-3.23568	-3.08409
0.924906	0.465218	0.484454	0.557714	0.865549	1.14148	1.11823	-2.7562	-3.16459	-3.39781	-3.37125	-3.23813	-3.08588
0.926568	0.46138	0.484099	0.555756	0.863212	1.13975	1.11596	-2.75709	-3.16599	-3.40012	-3.37391	-3.24097	-3.087
0.92823	0.460016	0.482365	0.55419	0.863694	1.13851	1.11324	-2.75768	-3.16964	-3.4038	-3.377	-3.2449	-3.08956
0.929891	0.459206	0.481137	0.553904	0.861227	1.13763	1.10978	-2.75771	-3.1721	-3.40556	-3.38022	-3.24741	-3.09204
0.931553	0.458017	0.480404	0.553393	0.860776	1.13819	1.10815	-2.7596	-3.17466	-3.40656	-3.38175	-3.24943	-3.09442
0.933215	0.457045	0.479045	0.55132	0.858442	1.1374	1.10526	-2.76137	-3.17791	-3.40901	-3.38372	-3.25146	-3.09716
0.934877	0.455358	0.478767	0.548738	0.855404	1.13595	1.1031	-2.76438	-3.1787	-3.41081	-3.38601	-3.25172	-3.10017
0.936539	0.454428	0.478442	0.545774	0.854757	1.13506	1.09927	-2.76719	-3.1815	-3.41469	-3.38751	-3.25351	-3.10376
0.938201	0.453598	0.475402	0.544596	0.854909	1.13389	1.09794	-2.76956	-3.18476	-3.41833	-3.38897	-3.25603	-3.10707
0.939863	0.451588	0.471664	0.543859	0.853804	1.13276	1.09615	-2.77091	-3.18708	-3.4203	-3.38932	-3.25904	-3.10893
0.941525	0.450601	0.468843	0.541559	0.852307	1.13116	1.09595	-2.77218	-3.19067	-3.42242	-3.38997	-3.2611	-3.11062
0.943187	0.449518	0.467717	0.539793	0.850518	1.128	1.09463	-2.77406	-3.193	-3.4243	-3.39206	-3.26182	-3.11321
0.944849	0.4489	0.466822	0.538796	0.849197	1.12699	1.09154	-2.7764	-3.19444	-3.42618	-3.39529	-3.26341	-3.11511
0.946511	0.448494	0.466434	0.537757	0.84716	1.12512	1.08788	-2.7775	-3.19737	-3.42776	-3.39813	-3.26554	-3.11701
0.948173	0.446232	0.465628	0.536449	0.846404	1.12371	1.08548	-2.78165	-3.20016	-3.4297	-3.39961	-3.26851	-3.11933
0.949835	0.44626	0.464206	0.535868	0.845739	1.12106	1.08334	-2.78374	-3.20387	-3.43271	-3.40236	-3.27142	-3.12128
0.951497	0.44403	0.464428	0.534824	0.843752	1.11829	1.08229	-2.78554	-3.2066	-3.4344	-3.40368	-3.27465	-3.12341
0.953158	0.442159	0.462557	0.533979	0.841294	1.11672	1.08003	-2.78733	-3.21071	-3.43673	-3.4052	-3.27751	-3.12589
0.95482	0.440547	0.460322	0.533719	0.83961	1.11604	1.0768	-2.78902	-3.21494	-3.44013	-3.40781	-3.279	-3.12912
0.956482	0.439744	0.458394	0.533352	0.836635	1.11392	1.07407	-2.79113	-3.21803	-3.44227	-3.40993	-3.28148	-3.1314
0.958144	0.438549	0.458664	0.530955	0.834692	1.11164	1.07183	-2.79361	-3.22082	-3.44626	-3.4126	-3.28287	-3.13439
0.959806	0.436756	0.456835	0.529885	0.832244	1.1098	1.06872	-2.7945	-3.22389	-3.44909	-3.41508	-3.28407	-3.13565
0.961468	0.437205	0.456892	0.528217	0.830014	1.10837	1.06638	-2.79606	-3.22641	-3.45034	-3.41802	-3.2864	-3.13746
0.96313	0.436584	0.455488	0.526386	0.829177	1.10609	1.06424	-2.79864	-3.22911	-3.45322	-3.42071	-3.28772	-3.13998
0.964792	0.436085	0.454387	0.52391	0.828559	1.10495	1.06003	-2.79874	-3.23097	-3.45511	-3.42304	-3.29025	-3.14158
0.966454	0.433316	0.451235	0.52175	0.827478	1.1036	1.05754	-2.80108	-3.2329	-3.45702	-3.42463	-3.29315	-3.14408
0.968116	0.433988	0.449207	0.519995	0.825685	1.10225	1.05615	-2.80376	-3.23669	-3.45804	-3.42637	-3.29518	-3.14695
0.969778	0.43336	0.447633	0.518199	0.823334	1.10047	1.05402	-2.80681	-3.23885	-3.45972	-3.4284	-3.29744	-3.14899
0.97144	0.431786	0.445405	0.515519	0.82282	1.09934	1.05061	-2.80872	-3.24166	-3.46232	-3.42967	-3.30015	-3.15083
0.973102	0.429971	0.443866	0.513443	0.820602	1.09467	1.04748	-2.81108	-3.24471	-3.46555	-3.4314	-3.30271	-3.15304
0.974764	0.430014	0.443522	0.512612	0.819611	1.09142	1.04626	-2.81287	-3.2486	-3.46822	-3.43191	-3.3046	-3.15587
0.976425	0.429399	0.442007	0.514639	0.819453	1.08849	1.04339	-2.8144	-3.25317	-3.47063	-3.43308	-3.30727	-3.15754
0.978087	0.428438	0.440457	0.515374	0.817558	1.08628	1.0429	-2.81648	-3.25571	-3.47236	-3.43547	-3.30946	-3.15847
0.979749	0.428193	0.439324	0.514433	0.814708	1.08398	1.04001	-2.81869	-3.25834	-3.47314	-3.43772	-3.31063	-3.16002
0.981411	0.427974	0.439509	0.513552	0.812228	1.08125	1.03763	-2.82111	-3.2614	-3.47538	-3.44074	-3.31299	-3.16272
0.983073	0.427398	0.438769	0.51238	0.811104	1.0778	1.03462	-2.82375	-3.26264	-3.47672	-3.44294	-3.31543	-3.16575
0.984735	0.425957	0.437428	0.512676	0.810568	1.0753	1.03245	-2.82556	-3.26356	-3.47792	-3.44437	-3.31813	-3.16845
0.986397	0.425243	0.436493	0.511069	0.80993	1.0726	1.03017	-2.82718	-3.26668	-3.48045	-3.44516	-3.32132	-3.17057
0.988059	0.424539	0.435537	0.509935	0.808042	1.07105	1.02824	-2.82958	-3.26774	-3.48241	-3.44738	-3.3238	-3.17251
0.989721	0.423345	0.435513	0.509073	0.806318	1.06746	1.02595	-2.83033	-3.26988	-3.4851	-3.44962	-3.3258	-3.17539
0.991383	0.421869	0.434452	0.507255	0.804663	1.06584	1.02358	-2.83273	-3.27135	-3.48678	-3.45006	-3.3275	-3.17742
0.993045	0.421813	0.432529	0.50589	0.804191	1.06465	1.0215	-2.83535	-3.27316	-3.48871	-3.45269	-3.329	-3.18071
0.994707	0.420963	0.432375	0.504936	0.80385	1.06334	1.02049	-2.8385	-3.2741	-3.49072	-3.45451	-3.33089	-3.18403
0.996369	0.421048	0.431876	0.50275	0.801626	1.06178	1.01882	-2.8408	-3.27592	-3.49417	-3.45648	-3.33373	-3.18555
0.99803	0.420878	0.430496	0.501201	0.800543	1.05857	1.01619	-2.8428	-3.2775	-3.49747	-3.45874	-3.33557	-3.18819
0.999692	0.419634	0.428754	0.500791	0.800014	1.05718	1.01387	-2.84415	-3.27826	-3.49795	-3.46043	-3.3371	-3.19011
1.00135	0.419739	0.427896	0.500914	0.79914	1.05463	1.0119	-2.84646	-3.28068	-3.49942	-3.46244	-3.33894	-3.1929
1.00302	0.41774	0.426098	0.501278	0.797061	1.05312	1.01114	-2.84882	-3.28409	-3.50057	-3.46394	-3.34115	-3.19449
1.00468	0.415661	0.424312	0.501762	0.795553	1.05006	1.00897	-2.84931	-3.28692	-3.50086	-3.46631	-3.34331	-3.19608
1.00634	0.412998	0.422626	0.501404	0.79392	1.0491	1.00892	-2.85277	-3.28868	-3.50221	-3.46931	-3.34653	-3.19939
1.008	0.412043	0.421391	0.500612	0.79252	1.04567	1.00757	-2.85517	-3.29138	-3.50444	-3.47105	-3.34817	-3.20227
1.00966	0.410467	0.420404	0.500057	0.79211	1.04298	1.00426	-2.85753	-3.29393	-3.5084	-3.47343	-3.34999	-3.20506
1.01133	0.408468	0.419313	0.499735	0.790854	1.04186	1.00082	-2.85827	-3.29758	-3.51081	-3.47484	-3.35148	-3.20679
1.01299	0.407773	0.419247	0.499176	0.789231	1.04027	1.00049	-2.86022	-3.30007	-3.51201	-3.47657	-3.35336	-3.20868
1.01465	0.406994	0.418386	0.498605	0.788233	1.03955	0.999733	-2.86196	-3.30241	-3.51392	-3.47851	-3.35549	-3.21029
1.01631	0.405291	0.416864	0.497979	0.787022	1.03686	0.996998	-2.86354	-3.30416	-3.51591	-3.4824	-3.35672	-3.21214
1.01797	0.404257	0.415531	0.496279	0.785661	1.03552	0.996376	-2.86693	-3.30634	-3.5177	-3.48484	-3.3591	-3.21488
1.01964	0.402516	0.414196	0.495074	0.784933	1.03381	0.992954	-2.86758	-3.30786	-3.52055	-3.48664	-3.36151	-3.21788
1.0213	0.400745	0.412734	0.493595	0.782849	1.03166	0.990602	-2.86925	-3.31032	-3.52371	-3.48709	-3.36451	-3.22075
1.02296	0.399277	0.411363	0.492618	0.781534	1.03101	0.987293	-2.87269	-3.31239	-3.52699	-3.48896	-3.36606	-3.22301
1.02462	0.398368	0.40994	0.492657	0.78004	1.03135	0.985021	-2.87456	-3.31565	-3.53064	-3.49117	-3.3679	-3.22516
1.02628	0.398515	0.408811	0.491812	0.777973	1.03068	0.982286	-2.87555	-3.3196	-3.53363	-3.49411	-3.37021	-3.228
1.02795	0.397048	0.407701	0.491485	0.775384	1.02888	0.981063	-2.87926	-3.32186	-3.53693	-3.49698	-3.37223	-3.23112
1.02961	0.396135	0.405801	0.491249	0.774454	1.02694	0.97889	-2.88136	-3.32435	-3.54099	-3.49739	-3.37327	-3.23428
1.03127	0.395117	0.404056	0.490538	0.772895	1.02675	0.976263	-2.88294	-3.32649	-3.54388	-3.49846	-3.3747	-3.23626
1.03293	0.393843	0.403071	0.489563	0.770615	1.02552	0.973767	-2.88474	-3.32834	-3.54571	-3.50042	-3.37602	-3.23882
1.03459	0.393494	0.400981	0.489014	0.769282	1.02377	0.970504	-2.88674	-3.33095	-3.54799	-3.50173	-3.37718	-3.24042
1.03625	0.393346	0.39955	0.487904	0.768062	1.02121	0.968365	-2.88831	-3.33344	-3.54993	-3.50431	-3.37849	-3.24216
1.03792	0.393112	0.399188	0.486497	0.766276	1.01807	0.966853	-2.88886	-3.33478	-3.55068	-3.5067	-3.3799	-3.24575
1.03958	0.390824	0.397966	0.485107	0.76444	1.01709	0.966358	-2.88995	-3.33698	-3.55203	-3.50867	-3.38214	-3.24834
1.04124	0.390134	0.397004	0.483852	0.762837	1.0156	0.965073	-2.89179	-3.33995	-3.55421	-3.51025	-3.38479	-3.25061
1.0429	0.38853	0.39528	0.483071	0.760936	1.01373	0.962218	-2.89386	-3.34207	-3.55639	-3.51275	-3.38724	-3.25284
1.04456	0.38729	0.394653	0.481345	0.760345	1.01167	0.958356	-2.89582	-3.34321	-3.55863	-3.5146	-3.38933	-3.25454
1.04623	0.387607	0.395424	0.479074	0.759381	1.0108	0.956317	-2.89798	-3.34516	-3.56292	-3.51634	-3.3911	-3.25688
1.04789	0.387272	0.396092	0.477966	0.757797	1.00835	0.954461	-2.8992	-3.34787	-3.56624	-3.51579	-3.39234	-3.25855
1.04955	0.386186	0.39627	0.476617	0.756002	1.00685	0.952892	-2.90037	-3.34876	-3.56854	-3.51797	-3.39385	-3.25978
1.05121	0.38562	0.395867	0.476387	0.754834	1.00515	0.951015	-2.90142	-3.34992	-3.57039	-3.51925	-3.39593	-3.26185
1.05287	0.385401	0.394658	0.474431	0.754105	1.00372	0.950355	-2.90337	-3.35166	-3.57242	-3.52038	-3.398	-3.26449
1.05454	0.385086	0.39291	0.473294	0.753166	1.00127	0.947895	-2.90474	-3.35417	-3.57501	-3.5219	-3.40022	-3.26739
1.0562	0.384743	0.392119	0.471267	0.750704	0.999905	0.945167	-2.9073	-3.3571	-3.57657	-3.52451	-3.40148	-3.27065
1.05786	0.383659	0.391434	0.469715	0.748577	0.998319	0.943254	-2.90973	-3.35894	-3.57854	-3.52616	-3.40346	-3.27262
1.05952	0.383089	0.391046	0.468517	0.747765	0.996776	0.94172	-2.91119	-3.35989	-3.58013	-3.52716	-3.40493	-3.27411
1.06118	0.383307	0.390605	0.46683	0.74636	0.994829	0.939965	-2.91343	-3.36135	-3.58133	-3.52839	-3.40612	-3.27496
1.06285	0.383046	0.39027	0.465681	0.746302	0.992794	0.938527	-2.91455	-3.36284	-3.58311	-3.53097	-3.40715	-3.27678
1.06451	0.382568	0.390029	0.464898	0.745862	0.989879	0.93818	-2.91389	-3.36468	-3.58541	-3.5325	-3.40905	-3.2789
1.06617	0.379907	0.389741	0.464142	0.74436	0.987311	0.936591	-2.91535	-3.36702	-3.58668	-3.53427	-3.41049	-3.28066
1.06783	0.378772	0.388932	0.463611	0.743097	0.985726	0.935276	-2.91739	-3.36855	-3.58894	-3.53559	-3.41169	-3.28173
1.06949	0.378657	0.387588	0.462461	0.742007	0.98529	0.933458	-2.91738	-3.37047	-3.58941	-3.53676	-3.41384	-3.28307
1.07116	0.377467	0.387147	0.460531	0.740208	0.983186	0.931495	-2.9184	-3.37312	-3.58959	-3.53934	-3.41587	-3.28544
1.07282	0.375875	0.386203	0.459203	0.739243	0.981227	0.930496	-2.91966	-3.37614	-3.59067	-3.542	-3.41705	-3.28793
1.07448	0.375487	0.384326	0.458095	0.738154	0.979818	0.928327	-2.92109	-3.37986	-3.59359	-3.54483	-3.41934	-3.2898
1.07614	0.374554	0.384428	0.45688	0.736476	0.977745	0.927372	-2.9226	-3.38202	-3.59537	-3.54694	-3.42184	-3.29086
1.0778	0.373736	0.384707	0.456238	0.735119	0.975746	0.92654	-2.92385	-3.38375	-3.59673	-3.54842	-3.42394	-3.29187
1.07946	0.372339	0.383843	0.45632	0.734399	0.974304	0.924622	-2.9266	-3.38671	-3.59899	-3.54943	-3.42598	-3.29256
1.08113	0.371071	0.383556	0.45576	0.734067	0.972785	0.923109	-2.92888	-3.3887	-3.6015	-3.54996	-3.42731	-3.29409
1.08279	0.370609	0.384236	0.454461	0.73344	0.971045	0.920715	-2.93079	-3.39134	-3.6037	-3.55187	-3.42856	-3.29605
1.08445	0.370579	0.38389	0.452768	0.732389	0.969587	0.920264	-2.93302	-3.39314	-3.60558	-3.55302	-3.43054	-3.2977
1.08611	0.37093	0.383694	0.451171	0.730731	0.967802	0.918844	-2.93503	-3.395	-3.60821	-3.55429	-3.43204	-3.29965
1.08777	0.370005	0.382932	0.450072	0.729844	0.966026	0.917539	-2.93593	-3.39753	-3.609	-3.55547	-3.43373	-3.30166
1.08944	0.371149	0.381334	0.449302	0.7287	0.96397	0.91498	-2.93744	-3.39928	-3.61013	-3.55761	-3.43547	-3.3026
1.0911	0.371972	0.379699	0.448022	0.727727	0.962804	0.912585	-2.93914	-3.40153	-3.61238	-3.55879	-3.43755	-3.3041
1.09276	0.370439	0.377858	0.446121	0.726399	0.962566	0.910995	-2.94094	-3.40445	-3.61405	-3.56044	-3.43946	-3.30602
1.09442	0.370038	0.377497	0.446596	0.724437	0.96089	0.908508	-2.94314	-3.40674	-3.61457	-3.5631	-3.44034	-3.30701
1.09608	0.368485	0.377152	0.44672	0.723111	0.959256	0.907441	-2.94638	-3.40908	-3.61651	-3.56481	-3.44134	-3.3072
1.09775	0.368325	0.376433	0.446944	0.723171	0.956998	0.906452	-2.94836	-3.41091	-3.61816	-3.56558	-3.4433	-3.30793
1.09941	0.368051	0.376034	0.445825	0.722625	0.955576	0.904382	-2.94992	-3.41301	-3.62006	-3.56642	-3.44567	-3.30984
1.10107	0.36717	0.375031	0.444886	0.72134	0.954491	0.901621	-2.9509	-3.41654	-3.62316	-3.56797	-3.44775	-3.31181
1.10273	0.366657	0.373795	0.445116	0.720047	0.953517	0.899622	-2.95176	-3.42004	-3.62566	-3.56901	-3.4493	-3.31391
1.10439	0.366101	0.373077	0.445005	0.718563	0.952758	0.898133	-2.95395	-3.42276	-3.62778	-3.57083	-3.45047	-3.31502
1.10606	0.365283	0.372057	0.443984	0.717504	0.952193	0.896342	-2.95648	-3.42516	-3.62874	-3.57276	-3.45173	-3.3157
1.10772	0.365487	0.370614	0.442326	0.716672	0.950826	0.893909	-2.95802	-3.42735	-3.62986	-3.57493	-3.45385	-3.31651
1.10938	0.364358	0.369379	0.441309	0.715056	0.949651	0.892593	-2.95938	-3.4304	-3.63092	-3.57639	-3.45596	-3.31795
1.11104	0.363113	0.368553	0.4409	0.714216	0.947042	0.891155	-2.96141	-3.43266	-3.6332	-3.57812	-3.45659	-3.31886
1.1127	0.363361	0.368034	0.440615	0.713196	0.945645	0.888958	-2.96365	-3.43373	-3.63453	-3.58004	-3.45776	-3.31959
1.11437	0.363554	0.367617	0.440393	0.711435	0.944673	0.886738	-2.96672	-3.4341	-3.63663	-3.58051	-3.46025	-3.32045
1.11603	0.362072	0.368466	0.440298	0.710615	0.942993	0.885396	-2.96802	-3.43535	-3.63799	-3.58124	-3.46203	-3.32185
1.11769	0.360657	0.3682	0.439759	0.709368	0.941954	0.884319	-2.96888	-3.43791	-3.63968	-3.5825	-3.4638	-3.32389
1.11935	0.359727	0.367063	0.437936	0.708974	0.941917	0.881846	-2.96969	-3.43983	-3.64093	-3.58308	-3.46613	-3.3262
1.12101	0.359872	0.365882	0.436216	0.708044	0.940852	0.879586	-2.97067	-3.44178	-3.64269	-3.58437	-3.46789	-3.32831
1.12268	0.359787	0.365562	0.434757	0.706157	0.939081	0.876502	-2.97191	-3.44485	-3.64381	-3.58657	-3.46952	-3.32947
1.12434	0.358534	0.364802	0.433471	0.703999	0.937376	0.875662	-2.97412	-3.44689	-3.64448	-3.58751	-3.47174	-3.33082
1.126	0.357301	0.364393	0.4328	0.702093	0.936047	0.873456	-2.97505	-3.44881	-3.64552	-3.58926	-3.47342	-3.33197
1.12766	0.356259	0.36433	0.432252	0.700762	0.933635	0.87103	-2.97556	-3.45076	-3.64619	-3.59039	-3.47476	-3.33356
1.12932	0.355338	0.362812	0.430913	0.698442	0.932006	0.869228	-2.97692	-3.45249	-3.64743	-3.59129	-3.47633	-3.33493
1.13098	0.352944	0.361786	0.429308	0.697301	0.931321	0.867999	-2.97825	-3.455	-3.64862	-3.59193	-3.4777	-3.3367
1.13265	0.350901	0.360867	0.428697	0.696536	0.930123	0.866563	-2.97932	-3.45715	-3.64966	-3.59362	-3.479	-3.33844
1.13431	0.350818	0.36082	0.429417	0.69534	0.927936	0.865047	-2.98173	-3.45913	-3.65082	-3.59582	-3.48073	-3.33866
1.13597	0.349544	0.360587	0.429025	0.694665	0.925557	0.864547	-2.98311	-3.46065	-3.65307	-3.59779	-3.48297	-3.33988
1.13763	0.348424	0.359702	0.428033	0.693283	0.923515	0.862329	-2.98418	-3.46137	-3.65583	-3.59948	-3.48435	-3.34235
1.13929	0.347879	0.358232	0.427838	0.691974	0.922811	0.860881	-2.98534	-3.4618	-3.65828	-3.60131	-3.48569	-3.34429
1.14096	0.347592	0.357478	0.427463	0.690363	0.921656	0.860241	-2.98713	-3.46361	-3.65994	-3.6034	-3.487	-3.3456
1.14262	0.347187	0.357247	0.42731	0.689147	0.920046	0.859708	-2.98897	-3.46495	-3.66129	-3.60532	-3.48828	-3.34748
1.14428	0.346189	0.35713	0.425751	0.687831	0.918328	0.858975	-2.99099	-3.46525	-3.66241	-3.60841	-3.49037	-3.34916
1.14594	0.345977	0.356076	0.425524	0.686587	0.916624	0.85823	-2.99231	-3.46717	-3.66425	-3.60995	-3.49338	-3.35088
1.1476	0.345442	0.354694	0.424929	0.68538	0.914322	0.856666	-2.99397	-3.46894	-3.6664	-3.61024	-3.49614	-3.35298
1.14927	0.345276	0.354729	0.42545	0.68525	0.913475	0.855981	-2.99479	-3.47018	-3.66844	-3.61071	-3.49796	-3.35531
1.15093	0.346064	0.354514	0.42421	0.685434	0.91275	0.853446	-2.99548	-3.4707	-3.67056	-3.61141	-3.49953	-3.35728
1.15259	0.345006	0.35331	0.422422	0.684261	0.912962	0.851054	-2.99672	-3.47208	-3.67241	-3.61227	-3.50135	-3.35895
1.15425	0.343314	0.351186	0.421545	0.683527	0.911815	0.849374	-2.99743	-3.47474	-3.67421	-3.61299	-3.50324	-3.36062
1.15591	0.342493	0.349692	0.421005	0.68257	0.909621	0.847845	-2.99869	-3.47743	-3.67537	-3.61456	-3.50501	-3.36237
1.15758	0.342388	0.347602	0.420725	0.681995	0.907976	0.846542	-3.00053	-3.47889	-3.67584	-3.61559	-3.5071	-3.36448
1.15924	0.342518	0.345373	0.420057	0.681525	0.906328	0.843643	-3.00289	-3.48055	-3.67744	-3.61618	-3.5088	-3.3659
1.1609	0.342468	0.343627	0.420351	0.679765	0.905305	0.841173	-3.00507	-3.48273	-3.67991	-3.61777	-3.50961	-3.36688
1.16256	0.34111	0.341926	0.4205	0.678886	0.9046	0.839731	-3.00616	-3.4841	-3.68125	-3.62004	-3.51027	-3.36786
1.16422	0.340102	0.340174	0.419751	0.678934	0.903829	0.838237	-3.0068	-3.48468	-3.68271	-3.6225	-3.5112	-3.36917
1.16589	0.339725	0.338336	0.419031	0.678573	0.903293	0.836596	-3.00721	-3.48568	-3.68463	-3.62344	-3.51257	-3.371
1.16755	0.339259	0.336059	0.418062	0.678832	0.901803	0.835317	-3.00807	-3.4875	-3.68668	-3.62432	-3.51376	-3.3733
1.16921	0.338288	0.3333	0.417558	0.679442	0.901152	0.834327	-3.00968	-3.48889	-3.68912	-3.62647	-3.51463	-3.37553
1.17087	0.337834	0.331519	0.41777	0.679554	0.899615	0.832833	-3.01182	-3.48954	-3.69078	-3.62965	-3.51562	-3.37696
1.17253	0.337307	0.33056	0.417899	0.679054	0.896868	0.831465	-3.01318	-3.49065	-3.69279	-3.63245	-3.51693	-3.37801
1.1742	0.336857	0.329965	0.417312	0.678731	0.895234	0.829319	-3.0134	-3.49283	-3.69458	-3.63403	-3.51799	-3.37979
1.17586	0.336298	0.329052	0.416464	0.678636	0.893251	0.828061	-3.01402	-3.49456	-3.69633	-3.63423	-3.51848	-3.38216
1.17752	0.335444	0.327656	0.415873	0.677952	0.891437	0.826189	-3.0155	-3.49538	-3.69821	-3.6346	-3.51926	-3.3837
1.17918	0.335095	0.328115	0.415512	0.676817	0.890204	0.823795	-3.01675	-3.49692	-3.69883	-3.6357	-3.52053	-3.38455
1.18084	0.333687	0.32861	0.414064	0.675433	0.887313	0.821795	-3.01802	-3.49876	-3.69983	-3.63634	-3.52148	-3.38566
1.1825	0.331944	0.327015	0.413583	0.674703	0.886162	0.819996	-3.01849	-3.50018	-3.70194	-3.63715	-3.52314	-3.38647
1.18417	0.330401	0.325545	0.412768	0.673772	0.885003	0.818421	-3.01845	-3.50175	-3.70355	-3.63803	-3.52458	-3.38705
1.18583	0.330132	0.323756	0.411571	0.672271	0.882674	0.816255	-3.01919	-3.50383	-3.70539	-3.63841	-3.52409	-3.38813
1.18749	0.329391	0.322364	0.409592	0.671066	0.880393	0.814264	-3.02053	-3.50468	-3.7069	-3.63996	-3.52366	-3.39031
1.18915	0.328852	0.321749	0.408673	0.669913	0.879846	0.812991	-3.0209	-3.5055	-3.70827	-3.64256	-3.52419	-3.39201
1.19081	0.327714	0.320641	0.40694	0.667873	0.877925	0.811395	-3.02213	-3.50748	-3.70949	-3.64496	-3.52506	-3.39281
1.19248	0.326473	0.319433	0.406469	0.66604	0.874957	0.811616	-3.02406	-3.50977	-3.71121	-3.64751	-3.52654	-3.39466
1.19414	0.326246	0.318143	0.406542	0.665073	0.872696	0.810432	-3.02534	-3.51155	-3.71254	-3.64916	-3.528	-3.39595
1.1958	0.326084	0.31751	0.406494	0.664348	0.871147	0.808946	-3.02688	-3.5121	-3.71351	-3.65059	-3.52936	-3.39637
1.19746	0.325526	0.31706	0.405324	0.663983	0.869983	0.807369	-3.02738	-3.51326	-3.71529	-3.6524	-3.53075	-3.39644
1.19912	0.324034	0.316709	0.40339	0.663003	0.868459	0.805891	-3.02788	-3.51497	-3.71786	-3.65388	-3.53124	-3.39812
1.20079	0.3224	0.316989	0.402621	0.662142	0.867044	0.805559	-3.02841	-3.51632	-3.72032	-3.6553	-3.53191	-3.40011
1.20245	0.320732	0.31661	0.401298	0.661516	0.865608	0.805102	-3.02818	-3.5182	-3.72191	-3.65752	-3.53288	-3.40135
1.20411	0.320432	0.31607	0.400225	0.660823	0.86386	0.803728	-3.02913	-3.51992	-3.72317	-3.65876	-3.53445	-3.40236
1.20577	0.320959	0.315344	0.400042	0.659941	0.861732	0.80206	-3.03046	-3.52124	-3.72468	-3.65936	-3.53607	-3.40399
1.20743	0.320643	0.314932	0.400114	0.658527	0.858941	0.799744	-3.03117	-3.52244	-3.72598	-3.66153	-3.53703	-3.40486
1.2091	0.320212	0.314732	0.400774	0.656352	0.857089	0.797489	-3.03226	-3.52365	-3.72744	-3.66388	-3.53787	-3.40574
1.21076	0.319713	0.314129	0.4004	0.654751	0.855468	0.795715	-3.03349	-3.5258	-3.72862	-3.66501	-3.53935	-3.40617
1.21242	0.319017	0.313278	0.400179	0.653362	0.854685	0.793869	-3.0345	-3.5285	-3.7308	-3.66553	-3.54068	-3.40809
1.21408	0.318779	0.312279	0.399395	0.65228	0.854486	0.792361	-3.0351	-3.53087	-3.73333	-3.66719	-3.541	-3.40999
1.21574	0.318745	0.311101	0.398556	0.650753	0.853456	0.790883	-3.03641	-3.5322	-3.73446	-3.66901	-3.54255	-3.41132
1.21741	0.317741	0.309998	0.397695	0.649598	0.852573	0.789647	-3.0374	-3.53327	-3.73554	-3.67096	-3.54454	-3.41221
1.21907	0.316835	0.308599	0.396351	0.648504	0.852149	0.788491	-3.03781	-3.53521	-3.7361	-3.67261	-3.54627	-3.41332
1.22073	0.316192	0.306178	0.395031	0.647971	0.851848	0.787893	-3.03848	-3.53768	-3.73716	-3.67487	-3.54701	-3.41505
1.22239	0.315733	0.303374	0.393812	0.647622	0.851666	0.787304	-3.03931	-3.54025	-3.73769	-3.67754	-3.54783	-3.41749
1.22405	0.316029	0.301788	0.392476	0.647276	0.850914	0.78662	-3.03987	-3.54177	-3.73855	-3.67827	-3.54865	-3.41883
1.22571	0.316269	0.30076	0.390902	0.646848	0.849849	0.786428	-3.04087	-3.54284	-3.73899	-3.67908	-3.55034	-3.41981
1.22738	0.315708	0.301225	0.390259	0.646537	0.849908	0.785266	-3.04158	-3.54493	-3.739	-3.67941	-3.55336	-3.42152
1.22904	0.314524	0.301534	0.390531	0.646578	0.849409	0.782829	-3.04164	-3.54749	-3.73951	-3.68061	-3.55627	-3.42339
1.2307	0.313322	0.301627	0.390559	0.646137	0.84702	0.780604	-3.04278	-3.5494	-3.74023	-3.68119	-3.55767	-3.4232
1.23236	0.312786	0.301879	0.391279	0.645805	0.846642	0.778408	-3.04449	-3.55093	-3.74122	-3.6818	-3.55847	-3.42418
1.23402	0.312013	0.30131	0.391591	0.645176	0.845873	0.776154	-3.04495	-3.55227	-3.74274	-3.68248	-3.55905	-3.42346
1.23569	0.310158	0.301294	0.391156	0.643854	0.844164	0.774435	-3.04547	-3.55399	-3.74402	-3.68365	-3.55939	-3.42424
1.23735	0.30844	0.301682	0.390654	0.642976	0.842745	0.775106	-3.04606	-3.55636	-3.74618	-3.68524	-3.56002	-3.42521
1.23901	0.308102	0.300762	0.390702	0.641876	0.841858	0.775342	-3.04563	-3.55794	-3.74781	-3.68663	-3.56112	-3.4271
1.24067	0.308193	0.299534	0.391328	0.640357	0.841222	0.774485	-3.04613	-3.5591	-3.74885	-3.68825	-3.56205	-3.42771
1.24233	0.308298	0.29866	0.390751	0.638805	0.840522	0.772041	-3.0478	-3.55977	-3.74999	-3.69053	-3.5628	-3.42806
1.244	0.308063	0.297614	0.390248	0.637259	0.839336	0.770104	-3.05063	-3.56044	-3.75088	-3.69182	-3.56339	-3.4287
1.24566	0.307267	0.296965	0.389875	0.635853	0.837907	0.768965	-3.05232	-3.56223	-3.75231	-3.6925	-3.56378	-3.43037
1.24732	0.306988	0.296243	0.389454	0.634316	0.836493	0.768893	-3.05307	-3.56406	-3.75407	-3.69384	-3.56459	-3.43146
1.24898	0.307474	0.295574	0.389333	0.63332	0.835632	0.768689	-3.05379	-3.5661	-3.75531	-3.69458	-3.5648	-3.43239
1.25064	0.306618	0.295488	0.387734	0.63361	0.834845	0.76863	-3.05509	-3.5679	-3.75642	-3.69517	-3.56558	-3.43352
1.25231	0.306113	0.295579	0.386512	0.632871	0.834498	0.768851	-3.05631	-3.56909	-3.75723	-3.69603	-3.56594	-3.43506
1.25397	0.30601	0.294678	0.385749	0.631486	0.83406	0.768945	-3.05649	-3.57037	-3.75782	-3.69654	-3.56711	-3.436
1.25563	0.305663	0.293919	0.385914	0.630497	0.832701	0.768258	-3.05676	-3.57166	-3.75782	-3.69608	-3.56853	-3.43715
1.25729	0.305015	0.29383	0.386163	0.629011	0.831251	0.766935	-3.05732	-3.57339	-3.75901	-3.69596	-3.56872	-3.43725
1.25895	0.30489	0.293424	0.386581	0.627434	0.830396	0.765378	-3.05782	-3.57559	-3.76055	-3.69664	-3.56993	-3.43826
1.26062	0.304726	0.293046	0.385829	0.625671	0.830237	0.763986	-3.05848	-3.57709	-3.76168	-3.69709	-3.57067	-3.43902
1.26228	0.304015	0.293068	0.384851	0.624115	0.829125	0.763287	-3.05955	-3.57707	-3.76326	-3.6971	-3.57189	-3.43952
1.26394	0.303203	0.293401	0.384286	0.623084	0.827939	0.761995	-3.05981	-3.57761	-3.76539	-3.69717	-3.57374	-3.43942
1.2656	0.302026	0.293894	0.384082	0.62212	0.827258	0.759697	-3.0601	-3.57926	-3.76729	-3.69811	-3.57544	-3.4406
1.26726	0.299993	0.293694	0.384224	0.620743	0.825995	0.757032	-3.06161	-3.5807	-3.76894	-3.69998	-3.57552	-3.44142
1.26893	0.298851	0.292305	0.384956	0.619569	0.82512	0.755608	-3.0627	-3.58222	-3.77038	-3.70207	-3.57663	-3.44225
1.27059	0.298351	0.290811	0.385825	0.61857	0.824499	0.755228	-3.06359	-3.58362	-3.77071	-3.70298	-3.57785	-3.44278
1.27225	0.297348	0.289016	0.385284	0.617182	0.824211	0.754397	-3.0645	-3.58533	-3.77139	-3.70436	-3.57889	-3.44479
1.27391	0.297122	0.287569	0.383623	0.61607	0.823131	0.753591	-3.06514	-3.58641	-3.77196	-3.70584	-3.58082	-3.44699
1.27557	0.297172	0.287074	0.382241	0.615624	0.821974	0.752707	-3.0661	-3.58763	-3.77207	-3.70543	-3.58243	-3.44924
1.27723	0.297771	0.286246	0.381596	0.615234	0.821122	0.751845	-3.06762	-3.58926	-3.77328	-3.70543	-3.58396	-3.45129
1.2789	0.299053	0.285268	0.381245	0.614279	0.820164	0.74989	-3.06873	-3.59047	-3.77416	-3.70513	-3.58583	-3.45381
1.28056	0.299296	0.285215	0.380303	0.613197	0.818684	0.747259	-3.07058	-3.59204	-3.77476	-3.70498	-3.58712	-3.45515
1.28222	0.299453	0.285779	0.378685	0.613015	0.817838	0.744416	-3.072	-3.59413	-3.77591	-3.70561	-3.58863	-3.45678
1.28388	0.299241	0.285596	0.378164	0.612554	0.817198	0.743005	-3.07184	-3.596	-3.77653	-3.70648	-3.59019	-3.45845
1.28554	0.29852	0.285955	0.377974	0.611876	0.816549	0.742128	-3.07147	-3.59812	-3.77751	-3.7074	-3.59176	-3.46082
1.28721	0.298138	0.286361	0.376412	0.61133	0.815855	0.740408	-3.07205	-3.5997	-3.7791	-3.7085	-3.59356	-3.46121
1.28887	0.296302	0.286803	0.375207	0.610907	0.815409	0.738726	-3.07329	-3.60228	-3.77997	-3.70931	-3.5954	-3.46274
1.29053	0.294989	0.286636	0.374079	0.61065	0.814943	0.73766	-3.07426	-3.60405	-3.78104	-3.70972	-3.59714	-3.46484
1.29219	0.294871	0.285805	0.373901	0.609245	0.814304	0.736456	-3.07483	-3.60471	-3.78261	-3.71067	-3.59827	-3.46504
1.29385	0.29488	0.285034	0.374391	0.608119	0.813063	0.734787	-3.07572	-3.60549	-3.78408	-3.71179	-3.60004	-3.46647
1.29551	0.294107	0.2851	0.37432	0.608339	0.81152	0.733151	-3.07713	-3.60697	-3.78494	-3.71322	-3.60173	-3.46793
1.29718	0.29287	0.284976	0.373533	0.607369	0.811151	0.73182	-3.07925	-3.6079	-3.78575	-3.71439	-3.60443	-3.4701
1.29884	0.291502	0.284162	0.371683	0.606111	0.810361	0.730852	-3.08148	-3.60904	-3.78724	-3.71551	-3.60604	-3.4717
1.3005	0.29023	0.284267	0.369472	0.60539	0.808675	0.729896	-3.0829	-3.60986	-3.78839	-3.71692	-3.60665	-3.47307
1.30216	0.289622	0.2843	0.368296	0.604568	0.806644	0.728351	-3.08407	-3.61132	-3.78992	-3.71834	-3.60778	-3.47475
1.30383	0.289173	0.283546	0.368445	0.604752	0.805165	0.726608	-3.08543	-3.61331	-3.79109	-3.71948	-3.60919	-3.47689
1.30549	0.289469	0.282636	0.368513	0.604194	0.803806	0.725351	-3.08726	-3.61499	-3.792	-3.72086	-3.61031	-3.47856
1.30715	0.289748	0.283188	0.368469	0.603529	0.802321	0.724648	-3.08903	-3.61674	-3.79291	-3.72249	-3.61086	-3.47996
1.30881	0.290411	0.283476	0.367735	0.602441	0.801148	0.723883	-3.08976	-3.618	-3.79437	-3.72324	-3.61198	-3.48215
1.31047	0.290662	0.283174	0.365462	0.601368	0.799717	0.722748	-3.09121	-3.61899	-3.79672	-3.72305	-3.61256	-3.48329
1.31214	0.290841	0.283506	0.362621	0.599659	0.798536	0.721855	-3.09211	-3.62032	-3.79986	-3.72347	-3.61237	-3.48386
1.3138	0.291574	0.283333	0.3615	0.59838	0.797642	0.720699	-3.09169	-3.62215	-3.80218	-3.72421	-3.61264	-3.48514
1.31546	0.291367	0.283217	0.361064	0.59717	0.796685	0.719814	-3.09255	-3.62461	-3.80425	-3.72531	-3.61338	-3.48671
1.31712	0.290494	0.283688	0.360251	0.596051	0.79632	0.719099	-3.09403	-3.6257	-3.80626	-3.72775	-3.61374	-3.48682
1.31878	0.289397	0.284785	0.35946	0.595283	0.795405	0.718228	-3.09455	-3.62579	-3.80779	-3.73018	-3.61569	-3.48674
1.32044	0.286889	0.284604	0.358074	0.59446	0.794342	0.716963	-3.09468	-3.62677	-3.80927	-3.7327	-3.61701	-3.48707
1.32211	0.285127	0.283284	0.356178	0.593343	0.79401	0.715586	-3.0954	-3.62801	-3.81103	-3.73525	-3.6176	-3.48885
1.32377	0.283502	0.282319	0.355322	0.592531	0.793048	0.71481	-3.09671	-3.62853	-3.81256	-3.73616	-3.61828	-3.48952
1.32543	0.282664	0.282026	0.354005	0.592068	0.791023	0.7145	-3.09793	-3.63001	-3.81403	-3.73624	-3.61901	-3.48998
1.32709	0.283348	0.280964	0.35307	0.591237	0.789097	0.714304	-3.09916	-3.63202	-3.81596	-3.73702	-3.61969	-3.49159
1.32875	0.282959	0.280221	0.353478	0.590467	0.787653	0.713839	-3.09962	-3.63344	-3.81746	-3.73813	-3.62019	-3.49279
1.33042	0.283275	0.279237	0.353074	0.589582	0.786622	0.713076	-3.10033	-3.63335	-3.81894	-3.73973	-3.62045	-3.49293
1.33208	0.282852	0.278087	0.352582	0.58859	0.786007	0.711654	-3.10207	-3.63434	-3.82059	-3.74149	-3.62233	-3.49363
1.33374	0.281298	0.277405	0.351418	0.587574	0.784612	0.709774	-3.10318	-3.63714	-3.82113	-3.74259	-3.62474	-3.49677
1.3354	0.280343	0.276487	0.349572	0.587121	0.78292	0.708829	-3.10355	-3.63978	-3.8223	-3.74345	-3.6267	-3.49789
1.33706	0.279048	0.275754	0.348187	0.585897	0.781337	0.70765	-3.10454	-3.64029	-3.8241	-3.74412	-3.62845	-3.4991
1.33872	0.278086	0.275191	0.347394	0.584339	0.779999	0.706149	-3.10507	-3.64143	-3.82547	-3.74608	-3.62887	-3.4994
1.34039	0.278411	0.276333	0.347526	0.583056	0.779471	0.705247	-3.10498	-3.64243	-3.82617	-3.74803	-3.63065	-3.50144
1.34205	0.279328	0.275694	0.347877	0.5824	0.778865	0.70432	-3.10583	-3.64348	-3.82742	-3.7483	-3.63156	-3.50257
1.34371	0.279371	0.276704	0.347748	0.582434	0.778271	0.70395	-3.10686	-3.6449	-3.82879	-3.74895	-3.63297	-3.50354
1.34537	0.278878	0.277438	0.346805	0.581693	0.777872	0.703202	-3.10608	-3.64549	-3.83002	-3.75076	-3.63381	-3.50474
1.34703	0.278052	0.276515	0.345483	0.581094	0.777035	0.701544	-3.10547	-3.64629	-3.83046	-3.75147	-3.63359	-3.50579
1.3487	0.277106	0.274607	0.344967	0.579905	0.775848	0.700051	-3.10634	-3.64733	-3.83148	-3.75192	-3.63523	-3.50686
1.35036	0.27773	0.272718	0.344474	0.57879	0.77369	0.698931	-3.10669	-3.64943	-3.83238	-3.75386	-3.63631	-3.50777
1.35202	0.277367	0.272121	0.344158	0.577742	0.772562	0.698238	-3.10715	-3.65093	-3.83293	-3.75701	-3.63745	-3.50927
1.35368	0.276944	0.271208	0.343576	0.577359	0.771195	0.698185	-3.10979	-3.65141	-3.83384	-3.75915	-3.63894	-3.5113
1.35535	0.275737	0.271103	0.343655	0.576864	0.76969	0.697968	-3.11258	-3.65175	-3.83512	-3.76007	-3.64003	-3.51344
1.35701	0.274146	0.271184	0.343351	0.575937	0.76917	0.697144	-3.11332	-3.65163	-3.83621	-3.76111	-3.64017	-3.51424
1.35867	0.273245	0.270233	0.342086	0.574013	0.768146	0.696658	-3.11362	-3.65344	-3.83724	-3.76166	-3.642	-3.51659
1.36033	0.273092	0.267766	0.341434	0.572486	0.766521	0.696441	-3.1151	-3.65583	-3.8384	-3.76276	-3.64226	-3.51852
1.36199	0.274174	0.267234	0.341747	0.57241	0.76559	0.695786	-3.11604	-3.65696	-3.83847	-3.76305	-3.64207	-3.51937
1.36365	0.275265	0.267437	0.342128	0.57212	0.764149	0.695194	-3.11651	-3.65784	-3.83889	-3.76317	-3.64346	-3.5202
1.36532	0.276225	0.266511	0.342509	0.571595	0.762746	0.695155	-3.11641	-3.65882	-3.83895	-3.76478	-3.64394	-3.52081
1.36698	0.275963	0.26596	0.342148	0.570398	0.762042	0.694166	-3.11802	-3.65979	-3.84072	-3.76637	-3.64517	-3.52296
1.36864	0.274839	0.265935	0.34092	0.568812	0.761326	0.692273	-3.11931	-3.66086	-3.84237	-3.7674	-3.64604	-3.52297
1.3703	0.275119	0.26536	0.340457	0.567473	0.760388	0.690926	-3.1199	-3.66179	-3.84283	-3.76852	-3.64786	-3.5243
1.37196	0.275232	0.264639	0.340383	0.565987	0.759685	0.68991	-3.12084	-3.66361	-3.84484	-3.76911	-3.6507	-3.52557
1.37363	0.274758	0.264201	0.33985	0.564315	0.758806	0.688558	-3.12213	-3.66581	-3.84618	-3.76895	-3.65206	-3.52611
1.37529	0.274808	0.263456	0.338908	0.563145	0.757765	0.688048	-3.12351	-3.66639	-3.84825	-3.76933	-3.65187	-3.52649
1.37695	0.274777	0.262775	0.338698	0.561902	0.757371	0.687098	-3.1248	-3.66697	-3.84827	-3.76979	-3.65126	-3.52767
1.37861	0.275268	0.262317	0.337851	0.560181	0.757481	0.685832	-3.12485	-3.6688	-3.8485	-3.77098	-3.65131	-3.52901
1.38027	0.276884	0.26253	0.336532	0.559351	0.756623	0.684616	-3.12529	-3.66997	-3.84991	-3.77152	-3.6528	-3.5292
1.38194	0.277593	0.261039	0.335287	0.558557	0.755377	0.683233	-3.12672	-3.6715	-3.85074	-3.77122	-3.65264	-3.52936
1.3836	0.27698	0.259039	0.334683	0.557165	0.754794	0.682514	-3.12805	-3.67361	-3.8511	-3.7718	-3.65429	-3.53136
1.38526	0.276047	0.257722	0.334313	0.556145	0.753492	0.682303	-3.12898	-3.67376	-3.85119	-3.77262	-3.65594	-3.53178
1.38692	0.276224	0.255329	0.334044	0.554318	0.752284	0.681044	-3.12999	-3.67559	-3.8512	-3.77351	-3.65699	-3.53214
1.38858	0.275767	0.25488	0.334298	0.552404	0.751705	0.680671	-3.13184	-3.67837	-3.85148	-3.77495	-3.65968	-3.53231
1.39024	0.275774	0.254154	0.333937	0.550284	0.750319	0.680181	-3.1329	-3.6802	-3.85207	-3.77635	-3.65927	-3.53321
1.39191	0.274463	0.253443	0.333006	0.549921	0.749395	0.67949	-3.13326	-3.68117	-3.85376	-3.77698	-3.66002	-3.53477
1.39357	0.273443	0.25182	0.332736	0.54954	0.748653	0.67829	-3.13309	-3.68244	-3.85485	-3.77799	-3.66085	-3.53588
1.39523	0.272914	0.250534	0.332858	0.54858	0.747909	0.676678	-3.13327	-3.68363	-3.85563	-3.7798	-3.66113	-3.53636
1.39689	0.272642	0.25061	0.331596	0.54791	0.747148	0.67599	-3.13402	-3.68534	-3.85586	-3.78134	-3.66238	-3.53674
1.39855	0.273074	0.249416	0.330431	0.547434	0.745994	0.674746	-3.13521	-3.68803	-3.85696	-3.78196	-3.66294	-3.53743
1.40022	0.273181	0.247257	0.329899	0.547964	0.744887	0.673109	-3.13633	-3.68855	-3.85912	-3.78309	-3.66421	-3.5383
1.40188	0.272958	0.247058	0.329109	0.547686	0.744135	0.671815	-3.13706	-3.68937	-3.85914	-3.7839	-3.6656	-3.53888
1.40354	0.27126	0.245954	0.327734	0.54612	0.743826	0.670336	-3.1383	-3.69084	-3.86031	-3.78477	-3.66725	-3.54
1.4052	0.269509	0.245047	0.327232	0.544337	0.743901	0.669355	-3.14022	-3.6936	-3.86118	-3.78645	-3.66867	-3.54061
1.40686	0.268567	0.24466	0.326049	0.543004	0.743485	0.668437	-3.14155	-3.69584	-3.86274	-3.78795	-3.67023	-3.54284
1.40853	0.268284	0.243942	0.32567	0.541708	0.742481	0.66747	-3.14205	-3.69806	-3.86415	-3.78862	-3.67168	-3.5439
1.41019	0.267812	0.242041	0.32511	0.541716	0.741196	0.666411	-3.14208	-3.69902	-3.86396	-3.79013	-3.67311	-3.54431
1.41185	0.2662	0.241359	0.324286	0.540873	0.738934	0.665624	-3.14332	-3.70017	-3.86461	-3.79065	-3.67388	-3.54554
1.41351	0.265642	0.240776	0.323777	0.540903	0.737661	0.664067	-3.14449	-3.70115	-3.86371	-3.7923	-3.67404	-3.54648
1.41517	0.264993	0.240298	0.323233	0.54129	0.737501	0.662509	-3.14446	-3.70157	-3.86358	-3.79437	-3.67379	-3.54787
1.41684	0.264743	0.239008	0.323125	0.541594	0.737209	0.662108	-3.14436	-3.7025	-3.86269	-3.79564	-3.67541	-3.5488
1.4185	0.264042	0.238335	0.322221	0.541613	0.737392	0.660344	-3.14529	-3.70365	-3.86398	-3.79709	-3.67863	-3.54888
1.42016	0.262462	0.237558	0.321307	0.541785	0.736047	0.65941	-3.14736	-3.70569	-3.86498	-3.79797	-3.67962	-3.54884
1.42182	0.260913	0.236649	0.321434	0.54217	0.735176	0.659168	-3.14935	-3.70788	-3.86626	-3.79885	-3.67925	-3.55072
1.42348	0.259675	0.235286	0.321931	0.542323	0.734819	0.658613	-3.15047	-3.709	-3.86771	-3.80108	-3.68088	-3.55249
1.42515	0.259374	0.235694	0.322031	0.542287	0.733895	0.656116	-3.15116	-3.70983	-3.86888	-3.80369	-3.68222	-3.55287
1.42681	0.259633	0.23391	0.321829	0.541968	0.732996	0.653571	-3.15172	-3.7124	-3.87089	-3.80527	-3.68241	-3.55509
1.42847	0.259685	0.234061	0.321565	0.542773	0.732092	0.653291	-3.15246	-3.71426	-3.87312	-3.80675	-3.68454	-3.55523
1.43013	0.258585	0.234044	0.320551	0.543802	0.730817	0.652693	-3.15374	-3.71497	-3.87425	-3.80816	-3.68526	-3.5573
1.43179	0.257212	0.234148	0.320013	0.544016	0.730412	0.652019	-3.15369	-3.7159	-3.87461	-3.80995	-3.68739	-3.55816
1.43345	0.256234	0.233858	0.320436	0.543315	0.731026	0.649988	-3.15522	-3.71659	-3.87471	-3.81105	-3.68844	-3.55845
1.43512	0.255058	0.233391	0.320128	0.543015	0.730523	0.648087	-3.15758	-3.71716	-3.87497	-3.80995	-3.68922	-3.55877
1.43678	0.25351	0.233191	0.31937	0.543188	0.729697	0.645906	-3.15898	-3.71877	-3.87665	-3.80879	-3.68974	-3.56004
1.43844	0.252993	0.231545	0.319113	0.54329	0.728975	0.644467	-3.15869	-3.71951	-3.87751	-3.80931	-3.69111	-3.56126
1.4401	0.251563	0.231385	0.317782	0.542636	0.728473	0.644148	-3.15917	-3.71976	-3.8774	-3.80952	-3.69328	-3.56202
1.44176	0.250944	0.230982	0.317568	0.541258	0.728246	0.642899	-3.15953	-3.72252	-3.87819	-3.80954	-3.69412	-3.56237
1.44343	0.250096	0.229892	0.316934	0.542003	0.728129	0.640807	-3.15985	-3.72322	-3.87961	-3.81012	-3.69455	-3.56285
1.44509	0.250242	0.230495	0.316253	0.54126	0.726861	0.63993	-3.16049	-3.72413	-3.88089	-3.81161	-3.6961	-3.56338
1.44675	0.25025	0.22978	0.315583	0.542031	0.725234	0.638484	-3.16082	-3.7239	-3.8832	-3.81197	-3.69724	-3.56475
1.44841	0.249996	0.228852	0.315808	0.541677	0.723844	0.637036	-3.16235	-3.72537	-3.88403	-3.81161	-3.69892	-3.56554
1.45008	0.24855	0.2275	0.315121	0.541585	0.723222	0.635856	-3.16359	-3.72631	-3.88291	-3.81339	-3.69938	-3.56673
1.45174	0.247572	0.228404	0.314927	0.540896	0.723373	0.634317	-3.16529	-3.72761	-3.88416	-3.81415	-3.70017	-3.56782
1.4534	0.247363	0.22815	0.314728	0.540941	0.72428	0.632942	-3.16687	-3.72904	-3.88515	-3.81552	-3.70109	-3.56975
1.45506	0.24557	0.22757	0.315382	0.539568	0.72429	0.632488	-3.16824	-3.72878	-3.88651	-3.81636	-3.70318	-3.57147
1.45672	0.244738	0.227608	0.315298	0.53763	0.722382	0.631146	-3.16964	-3.73023	-3.88849	-3.81579	-3.7037	-3.57294
1.45838	0.244098	0.228542	0.315029	0.536574	0.722042	0.629321	-3.17083	-3.73173	-3.89123	-3.81712	-3.70464	-3.57315
1.46005	0.243355	0.22841	0.315524	0.535383	0.720875	0.628435	-3.17215	-3.73279	-3.89284	-3.81778	-3.70415	-3.57546
1.46171	0.242854	0.22792	0.316782	0.535502	0.719625	0.626896	-3.17317	-3.73338	-3.89477	-3.81931	-3.70493	-3.57674
1.46337	0.242727	0.227985	0.316543	0.534568	0.718614	0.625258	-3.17322	-3.73404	-3.89567	-3.82033	-3.70592	-3.57795
1.46503	0.242229	0.227555	0.315718	0.533996	0.718318	0.622903	-3.17467	-3.73481	-3.89689	-3.82003	-3.70753	-3.57828
1.46669	0.240836	0.227229	0.314225	0.533441	0.717107	0.623329	-3.17574	-3.7361	-3.89837	-3.8194	-3.70714	-3.57987
1.46836	0.239123	0.227444	0.31294	0.533776	0.716986	0.623104	-3.17635	-3.73732	-3.89927	-3.8205	-3.70857	-3.58018
1.47002	0.2379	0.22748	0.312298	0.53276	0.716923	0.622353	-3.17876	-3.73898	-3.89969	-3.82076	-3.70841	-3.58205
1.47168	0.238412	0.226539	0.312091	0.532505	0.715656	0.620659	-3.17963	-3.74132	-3.90173	-3.82206	-3.70911	-3.58309
1.47334	0.239061	0.225259	0.311483	0.532408	0.71506	0.619386	-3.18148	-3.74299	-3.90419	-3.82169	-3.7096	-3.58378
1.475	0.239378	0.225368	0.310521	0.532508	0.714203	0.619116	-3.18319	-3.7453	-3.90601	-3.82274	-3.71184	-3.5854
1.47666	0.238591	0.225953	0.31003	0.532296	0.71294	0.618499	-3.18394	-3.74629	-3.90936	-3.82433	-3.7135	-3.58577
1.47833	0.238522	0.226894	0.309514	0.531444	0.711882	0.617731	-3.18399	-3.74669	-3.90974	-3.82558	-3.71644	-3.58647
1.47999	0.237115	0.227004	0.309753	0.529642	0.710807	0.616181	-3.18533	-3.74758	-3.91112	-3.82635	-3.71754	-3.58683
1.48165	0.237392	0.226935	0.310578	0.529378	0.710541	0.614548	-3.18638	-3.74981	-3.9126	-3.82758	-3.71906	-3.58718
1.48331	0.237109	0.226736	0.310807	0.528685	0.709193	0.61412	-3.18707	-3.74986	-3.91337	-3.82936	-3.72002	-3.58842
1.48497	0.236599	0.226298	0.311551	0.526887	0.708098	0.614242	-3.18799	-3.75274	-3.91404	-3.8303	-3.72087	-3.58879
1.48664	0.236624	0.225475	0.311951	0.526505	0.707433	0.612753	-3.18907	-3.75466	-3.91519	-3.83001	-3.7201	-3.58938
1.4883	0.235412	0.224068	0.312485	0.525012	0.706198	0.611945	-3.19018	-3.7576	-3.91571	-3.83094	-3.72024	-3.5894
1.48996	0.233594	0.22416	0.311257	0.525439	0.706405	0.610771	-3.19011	-3.75809	-3.91763	-3.83151	-3.72099	-3.58963
1.49162	0.233722	0.224223	0.310741	0.525012	0.70657	0.610306	-3.18957	-3.75845	-3.91963	-3.8315	-3.72112	-3.58962
1.49328	0.23303	0.222496	0.311076	0.524341	0.705881	0.610933	-3.1894	-3.75899	-3.9211	-3.83209	-3.72261	-3.59028
1.49495	0.231812	0.221175	0.310572	0.523911	0.70436	0.610438	-3.18958	-3.75982	-3.92181	-3.83285	-3.72317	-3.59024
1.49661	0.231525	0.220445	0.309106	0.52353	0.703252	0.609337	-3.18952	-3.7635	-3.92386	-3.83374	-3.72273	-3.59061
1.49827	0.23095	0.218354	0.308489	0.525399	0.702257	0.608004	-3.19013	-3.76502	-3.92439	-3.83478	-3.72421	-3.59145
1.49993	0.231177	0.217522	0.307533	0.525653	0.700621	0.607472	-3.19114	-3.76672	-3.92421	-3.8352	-3.72457	-3.59326
1.50159	0.229979	0.21672	0.307449	0.525476	0.699617	0.606827	-3.19143	-3.76843	-3.92507	-3.83644	-3.72589	-3.59412
1.50326	0.229853	0.215927	0.30601	0.523304	0.699083	0.607103	-3.19143	-3.76899	-3.92628	-3.83742	-3.72752	-3.59532
1.50492	0.230276	0.214792	0.3061	0.523084	0.698513	0.60704	-3.19262	-3.77004	-3.92688	-3.83817	-3.72897	-3.59574
1.50658	0.229638	0.213533	0.306075	0.523251	0.697081	0.607008	-3.19265	-3.77083	-3.92697	-3.84026	-3.72909	-3.59618
1.50824	0.228622	0.212932	0.306095	0.522908	0.697033	0.605729	-3.1932	-3.77249	-3.92719	-3.84212	-3.7312	-3.59594
1.5099	0.229249	0.212899	0.305599	0.522075	0.696665	0.6044	-3.19354	-3.77425	-3.92769	-3.84251	-3.73132	-3.597
1.51157	0.228887	0.211153	0.304654	0.521366	0.69483	0.603023	-3.1928	-3.7751	-3.92902	-3.84369	-3.73344	-3.59902
1.51323	0.227862	0.21076	0.303293	0.519471	0.693656	0.602194	-3.19218	-3.77533	-3.93049	-3.84369	-3.73348	-3.59919
1.51489	0.227023	0.20978	0.301854	0.51885	0.693808	0.600804	-3.19224	-3.77559	-3.9308	-3.84411	-3.7341	-3.60007
1.51655	0.226182	0.208787	0.300593	0.51782	0.692751	0.60039	-3.19211	-3.77613	-3.93197	-3.84388	-3.73431	-3.60086
1.51821	0.225898	0.207533	0.300146	0.516684	0.692876	0.599992	-3.19318	-3.77691	-3.93134	-3.8446	-3.73545	-3.60184
1.51988	0.225448	0.206357	0.299901	0.516553	0.692887	0.599881	-3.19491	-3.77921	-3.93166	-3.84633	-3.73599	-3.60316
1.52154	0.225541	0.204645	0.299269	0.517008	0.691737	0.599188	-3.19578	-3.78038	-3.93233	-3.84815	-3.7375	-3.60435
1.5232	0.226148	0.202814	0.29822	0.516838	0.689959	0.599019	-3.1964	-3.78029	-3.93308	-3.84913	-3.73804	-3.60525
1.52486	0.225781	0.202174	0.297098	0.516908	0.688518	0.598271	-3.19842	-3.78078	-3.93177	-3.85007	-3.7385	-3.60638
1.52652	0.225508	0.202167	0.296099	0.517186	0.68753	0.596493	-3.19919	-3.7811	-3.93385	-3.85062	-3.73957	-3.60809
1.52818	0.224843	0.202734	0.295777	0.516913	0.687352	0.595309	-3.19989	-3.78285	-3.93523	-3.85225	-3.74222	-3.60981
1.52985	0.224801	0.20239	0.295634	0.516288	0.687738	0.594951	-3.20008	-3.78348	-3.93686	-3.85366	-3.74367	-3.61101
1.53151	0.22531	0.201641	0.295333	0.515041	0.687882	0.593913	-3.20119	-3.78634	-3.93753	-3.85528	-3.74503	-3.612
1.53317	0.224272	0.201048	0.294438	0.514877	0.687031	0.592149	-3.20307	-3.78744	-3.9379	-3.85551	-3.74698	-3.61284
1.53483	0.224189	0.202114	0.293608	0.514427	0.68602	0.590263	-3.20364	-3.78872	-3.93851	-3.85607	-3.74848	-3.61389
1.53649	0.224617	0.202089	0.294074	0.513852	0.686505	0.589592	-3.20425	-3.79052	-3.93973	-3.85687	-3.75079	-3.6149
1.53816	0.223981	0.200441	0.292363	0.513806	0.686611	0.588781	-3.20623	-3.79064	-3.93987	-3.85764	-3.75127	-3.61629
1.53982	0.223464	0.200479	0.292258	0.512483	0.686571	0.58909	-3.20703	-3.79053	-3.94071	-3.8588	-3.75249	-3.61754
1.54148	0.221767	0.199871	0.292122	0.511252	0.685865	0.588282	-3.20697	-3.79083	-3.94217	-3.85955	-3.75408	-3.61745
1.54314	0.221344	0.200621	0.289795	0.510284	0.685434	0.587477	-3.20723	-3.79193	-3.94386	-3.85954	-3.75439	-3.61763
1.5448	0.221189	0.199879	0.289542	0.510502	0.684942	0.585437	-3.20776	-3.79434	-3.94496	-3.8594	-3.75535	-3.61783
1.54647	0.220079	0.198733	0.287888	0.509564	0.684014	0.583811	-3.20777	-3.79606	-3.94537	-3.86053	-3.75646	-3.6187
1.54813	0.21918	0.19887	0.28793	0.508384	0.682	0.582155	-3.2091	-3.79787	-3.94515	-3.86054	-3.75748	-3.61946
1.54979	0.219814	0.198094	0.287504	0.507755	0.680295	0.582441	-3.21026	-3.79854	-3.94615	-3.86085	-3.75823	-3.62063
1.55145	0.218484	0.196887	0.287293	0.506324	0.678355	0.58166	-3.21093	-3.79921	-3.94732	-3.86101	-3.75892	-3.62222
1.55311	0.218443	0.197672	0.286834	0.504766	0.679167	0.57991	-3.21199	-3.80084	-3.9481	-3.861	-3.75846	-3.62256
1.55478	0.219186	0.197402	0.288033	0.504588	0.679637	0.578345	-3.2128	-3.80205	-3.94847	-3.86083	-3.75914	-3.62398
1.55644	0.219155	0.198425	0.288683	0.503694	0.678336	0.576811	-3.21268	-3.80442	-3.94817	-3.86248	-3.75925	-3.62513
1.5581	0.218116	0.197819	0.288374	0.503304	0.677938	0.575204	-3.21325	-3.80543	-3.94801	-3.86273	-3.76029	-3.62605
1.55976	0.217956	0.197806	0.287332	0.503681	0.676355	0.573723	-3.21365	-3.80679	-3.94948	-3.86235	-3.76002	-3.62813
1.56142	0.217253	0.196913	0.287303	0.502308	0.67441	0.57276	-3.21445	-3.80805	-3.95095	-3.86227	-3.76084	-3.62917
1.56309	0.217419	0.197623	0.286071	0.501208	0.674489	0.571385	-3.21451	-3.81081	-3.95124	-3.86295	-3.7601	-3.62967
1.56475	0.215908	0.196682	0.28527	0.499714	0.673567	0.569034	-3.21507	-3.81311	-3.95238	-3.86392	-3.75963	-3.6306
1.56641	0.215342	0.196453	0.284457	0.499577	0.672911	0.56689	-3.21495	-3.81374	-3.95523	-3.86323	-3.76058	-3.63175
1.56807	0.214953	0.196998	0.284317	0.499451	0.671856	0.565326	-3.21537	-3.81551	-3.95607	-3.86299	-3.76189	-3.63328
1.56973	0.214144	0.195856	0.281245	0.498051	0.67098	0.565252	-3.21543	-3.81637	-3.95571	-3.86269	-3.76293	-3.63479
1.5714	0.213312	0.196087	0.27918	0.498844	0.669197	0.563887	-3.21639	-3.81597	-3.95506	-3.8628	-3.76361	-3.636
1.57306	0.212909	0.19588	0.278916	0.499207	0.667111	0.563151	-3.21672	-3.81465	-3.95511	-3.86383	-3.76316	-3.63759
1.57472	0.212372	0.194851	0.279394	0.497954	0.665312	0.563625	-3.21731	-3.81628	-3.9562	-3.86547	-3.76369	-3.6394
1.57638	0.212313	0.193429	0.279793	0.496766	0.665127	0.562318	-3.21876	-3.81733	-3.95604	-3.86486	-3.76373	-3.64118
1.57804	0.212499	0.193456	0.27984	0.49597	0.66323	0.560095	-3.21866	-3.81654	-3.95735	-3.86513	-3.76301	-3.64255
1.5797	0.212666	0.195362	0.279785	0.495025	0.662382	0.557659	-3.21849	-3.81705	-3.95858	-3.86542	-3.76344	-3.64355
1.58137	0.212803	0.196036	0.277323	0.494206	0.660357	0.555356	-3.21862	-3.81913	-3.95845	-3.86681	-3.76413	-3.64367
1.58303	0.212105	0.195182	0.277592	0.494062	0.66015	0.554566	-3.21921	-3.81959	-3.95947	-3.86666	-3.76519	-3.64437
1.58469	0.213128	0.195169	0.277832	0.49379	0.658514	0.553837	-3.21998	-3.82016	-3.95957	-3.86828	-3.76604	-3.64534
1.58635	0.212817	0.195718	0.277401	0.49317	0.656947	0.552896	-3.22055	-3.82073	-3.95939	-3.86947	-3.7658	-3.64624
1.58801	0.212028	0.195738	0.27784	0.493637	0.655682	0.552741	-3.22045	-3.82147	-3.96035	-3.8693	-3.76607	-3.64628
1.58968	0.211058	0.19555	0.276327	0.493583	0.655721	0.552295	-3.22013	-3.82214	-3.96305	-3.87019	-3.76648	-3.6474
1.59134	0.210097	0.194687	0.275058	0.493556	0.655309	0.550333	-3.22039	-3.82253	-3.96346	-3.87158	-3.76751	-3.6486
1.593	0.210429	0.193616	0.275347	0.493219	0.655972	0.549578	-3.22124	-3.82322	-3.96405	-3.87342	-3.76934	-3.64892
1.59466	0.210708	0.192303	0.27562	0.492885	0.653632	0.549356	-3.22069	-3.82401	-3.96527	-3.87428	-3.7708	-3.65003
1.59632	0.209665	0.191345	0.274767	0.492668	0.65215	0.549346	-3.22118	-3.82477	-3.96539	-3.87489	-3.77172	-3.65009
1.59799	0.20729	0.190643	0.273521	0.49225	0.651186	0.549068	-3.22182	-3.82423	-3.9668	-3.87532	-3.77265	-3.65101
1.59965	0.207432	0.189719	0.273562	0.492253	0.6504	0.548042	-3.222	-3.82482	-3.96877	-3.87694	-3.77172	-3.65148
1.60131	0.208472	0.188632	0.273752	0.49123	0.650276	0.546855	-3.223	-3.82683	-3.96936	-3.87873	-3.77293	-3.65105
1.60297	0.207827	0.187125	0.273139	0.491204	0.649488	0.546045	-3.22173	-3.82629	-3.96967	-3.87956	-3.77353	-3.6509
1.60463	0.20743	0.186619	0.274643	0.491429	0.648708	0.544132	-3.22315	-3.82497	-3.97029	-3.8788	-3.77513	-3.65138
1.6063	0.206668	0.187664	0.276099	0.491684	0.647676	0.54268	-3.22311	-3.82541	-3.97057	-3.87864	-3.77677	-3.65227
1.60796	0.207113	0.187509	0.27623	0.490224	0.647371	0.541916	-3.22367	-3.82785	-3.97065	-3.88045	-3.77718	-3.65297
1.60962	0.206534	0.186324	0.275461	0.489346	0.647079	0.541637	-3.22546	-3.8284	-3.97085	-3.88216	-3.7774	-3.65345
1.61128	0.205967	0.184718	0.277788	0.489218	0.645674	0.540843	-3.22629	-3.82868	-3.97241	-3.88408	-3.77708	-3.65353
1.61294	0.206484	0.183866	0.278408	0.487871	0.645016	0.539349	-3.22679	-3.8297	-3.97345	-3.88531	-3.77749	-3.65427
1.61461	0.205829	0.184171	0.277601	0.485949	0.645022	0.538077	-3.22746	-3.83089	-3.97408	-3.88398	-3.77786	-3.6547
1.61627	0.206015	0.184368	0.277533	0.485681	0.645167	0.536605	-3.22679	-3.83167	-3.97434	-3.88429	-3.77882	-3.6546
1.61793	0.204957	0.183732	0.27585	0.485785	0.644198	0.536811	-3.22761	-3.83428	-3.97518	-3.88604	-3.78011	-3.65453
1.61959	0.204667	0.182152	0.274153	0.485629	0.64509	0.537619	-3.2291	-3.83614	-3.97628	-3.88587	-3.7822	-3.65494
1.62125	0.205187	0.180544	0.273652	0.48536	0.644068	0.537939	-3.2295	-3.83725	-3.97656	-3.88565	-3.78391	-3.65451
1.62292	0.204694	0.179302	0.275466	0.485466	0.643958	0.53856	-3.23005	-3.83779	-3.97849	-3.88582	-3.78395	-3.65482
1.62458	0.205745	0.178708	0.274979	0.484545	0.64318	0.537832	-3.22947	-3.83991	-3.97953	-3.88767	-3.78297	-3.6568
1.62624	0.203548	0.176164	0.275096	0.484417	0.643287	0.537174	-3.22919	-3.83994	-3.97936	-3.88716	-3.78337	-3.65819
1.6279	0.202996	0.17533	0.275722	0.484558	0.643521	0.536676	-3.22942	-3.84055	-3.98052	-3.88883	-3.78517	-3.659
1.62956	0.201109	0.17472	0.275593	0.483865	0.643433	0.536098	-3.2304	-3.84046	-3.98168	-3.88996	-3.78657	-3.65999
1.63122	0.201272	0.173951	0.276009	0.48412	0.643258	0.535556	-3.23143	-3.84275	-3.98203	-3.88923	-3.78793	-3.66097
1.63289	0.201094	0.176142	0.275511	0.483473	0.643674	0.534247	-3.23135	-3.84434	-3.98233	-3.8881	-3.789	-3.66091
1.63455	0.199911	0.176511	0.274614	0.483444	0.642077	0.533692	-3.23224	-3.84472	-3.9827	-3.88868	-3.78887	-3.66072
1.63621	0.198981	0.176585	0.273838	0.48408	0.642678	0.532655	-3.23388	-3.8442	-3.98335	-3.88933	-3.78887	-3.66063
1.63787	0.198109	0.176367	0.272418	0.483104	0.64225	0.531616	-3.23623	-3.84472	-3.98478	-3.89047	-3.7901	-3.66076
1.63953	0.198914	0.17521	0.272721	0.483061	0.641725	0.53182	-3.23773	-3.84631	-3.98659	-3.89128	-3.79153	-3.66133
1.6412	0.199048	0.174862	0.272306	0.481272	0.639667	0.531383	-3.23875	-3.84777	-3.98703	-3.89229	-3.79352	-3.66219
1.64286	0.198244	0.1742	0.271778	0.480279	0.638768	0.530097	-3.23782	-3.84893	-3.98694	-3.893	-3.79413	-3.66261
1.64452	0.198729	0.175196	0.271639	0.479627	0.63936	0.528248	-3.23891	-3.85069	-3.98762	-3.89323	-3.79413	-3.6641
1.64618	0.198387	0.175414	0.270113	0.47899	0.638073	0.52809	-3.23842	-3.85256	-3.98889	-3.89273	-3.7946	-3.66534
1.64784	0.199084	0.174934	0.267477	0.478267	0.637008	0.528612	-3.23888	-3.85363	-3.98976	-3.8935	-3.79573	-3.6666
1.64951	0.198162	0.174541	0.266677	0.47801	0.636825	0.527792	-3.23942	-3.8541	-3.99047	-3.8932	-3.79648	-3.66762
1.65117	0.197903	0.174136	0.265771	0.477471	0.636785	0.526407	-3.23789	-3.85469	-3.99166	-3.89499	-3.79662	-3.66846
1.65283	0.19772	0.174074	0.264424	0.477689	0.636893	0.524542	-3.23775	-3.85495	-3.99119	-3.89496	-3.79789	-3.66943
1.65449	0.197834	0.173126	0.264002	0.476898	0.637596	0.524175	-3.23754	-3.85569	-3.99178	-3.89619	-3.79969	-3.66999
1.65615	0.19717	0.171976	0.264561	0.476089	0.636844	0.524275	-3.23767	-3.85687	-3.99261	-3.89785	-3.80135	-3.67075
1.65782	0.196122	0.171135	0.263809	0.475418	0.637156	0.524035	-3.23924	-3.85835	-3.99339	-3.89877	-3.80233	-3.67208
1.65948	0.197355	0.171536	0.264034	0.474888	0.636828	0.521634	-3.23984	-3.85874	-3.99331	-3.8993	-3.80291	-3.67326
1.66114	0.195823	0.172049	0.264425	0.473563	0.634842	0.520293	-3.23997	-3.85968	-3.99321	-3.90043	-3.80259	-3.67459
1.6628	0.194603	0.172222	0.265409	0.472603	0.634096	0.520154	-3.24037	-3.86116	-3.99383	-3.90184	-3.80247	-3.67631
1.66446	0.194745	0.171716	0.264876	0.471756	0.634245	0.518359	-3.24097	-3.86235	-3.99382	-3.9013	-3.80408	-3.67753
1.66613	0.194473	0.171867	0.264034	0.470987	0.633229	0.517844	-3.24315	-3.86336	-3.99348	-3.90123	-3.80557	-3.67688
1.66779	0.196303	0.172378	0.262603	0.469672	0.631328	0.5157	-3.24289	-3.86534	-3.9945	-3.9021	-3.80572	-3.67711
1.66945	0.196288	0.172251	0.261424	0.468456	0.629642	0.515486	-3.24333	-3.86638	-3.9953	-3.90118	-3.80581	-3.67861
1.67111	0.197569	0.171954	0.261046	0.467476	0.629086	0.514535	-3.24501	-3.86725	-3.99549	-3.90077	-3.80561	-3.67953
1.67277	0.197852	0.170642	0.260021	0.466485	0.628815	0.513467	-3.24596	-3.86768	-3.99515	-3.90228	-3.80594	-3.67999
1.67443	0.198169	0.168548	0.260773	0.46594	0.628124	0.513285	-3.2464	-3.86799	-3.99527	-3.9048	-3.8062	-3.68088
1.6761	0.198656	0.1677	0.260308	0.464656	0.627872	0.511562	-3.2461	-3.86842	-3.99619	-3.90565	-3.80649	-3.68235
1.67776	0.198411	0.166833	0.259224	0.462708	0.626777	0.511297	-3.24709	-3.86946	-3.99617	-3.90625	-3.80728	-3.68382
1.67942	0.198298	0.16625	0.258804	0.46155	0.625448	0.510186	-3.24703	-3.87024	-3.99615	-3.90762	-3.8073	-3.68497
1.68108	0.19763	0.165961	0.259027	0.461532	0.624672	0.50896	-3.24692	-3.87078	-3.9947	-3.90859	-3.80699	-3.68574
1.68274	0.197538	0.165894	0.259283	0.462059	0.625597	0.509001	-3.2472	-3.87146	-3.9934	-3.90873	-3.80701	-3.68649
1.68441	0.197163	0.166911	0.25985	0.46177	0.625454	0.509048	-3.2485	-3.87123	-3.99248	-3.90973	-3.80745	-3.68812
1.68607	0.196415	0.166171	0.260242	0.460762	0.623892	0.508768	-3.24952	-3.87206	-3.9931	-3.91088	-3.80864	-3.6893
1.68773	0.196356	0.164889	0.260466	0.459861	0.623719	0.508736	-3.25024	-3.87334	-3.99269	-3.9135	-3.80901	-3.69014
1.68939	0.194725	0.164147	0.261097	0.458954	0.624648	0.507378	-3.25087	-3.87498	-3.993	-3.91539	-3.80883	-3.69069
1.69105	0.193399	0.163084	0.260538	0.458058	0.623484	0.506687	-3.25147	-3.87475	-3.9937	-3.91528	-3.81011	-3.69166
1.69272	0.193083	0.16234	0.260368	0.45731	0.622828	0.506754	-3.25353	-3.87549	-3.99413	-3.91458	-3.8115	-3.6921
1.69438	0.193727	0.16205	0.260656	0.455595	0.621707	0.506208	-3.25408	-3.87711	-3.99437	-3.91537	-3.81166	-3.6925
1.69604	0.192571	0.162455	0.26024	0.455438	0.621172	0.505833	-3.25526	-3.8789	-3.99448	-3.91507	-3.81187	-3.69432
1.6977	0.192219	0.162283	0.25921	0.454458	0.620469	0.504855	-3.25617	-3.88021	-3.99469	-3.91659	-3.81234	-3.69497
1.69936	0.192149	0.16169	0.258266	0.454526	0.618337	0.503263	-3.25605	-3.88129	-3.99426	-3.91721	-3.81207	-3.69456
1.70103	0.191297	0.160938	0.257921	0.453782	0.616491	0.502901	-3.25591	-3.88179	-3.99583	-3.91792	-3.81171	-3.69458
1.70269	0.191973	0.160425	0.257753	0.454017	0.615791	0.501257	-3.25644	-3.88267	-3.99554	-3.91835	-3.81142	-3.69463
1.70435	0.192726	0.160516	0.255616	0.452715	0.615467	0.499699	-3.25729	-3.88373	-3.99659	-3.91921	-3.81218	-3.69482
1.70601	0.192595	0.160313	0.255084	0.45094	0.613576	0.49943	-3.25673	-3.88379	-3.99797	-3.92128	-3.81314	-3.69558
1.70767	0.192232	0.160089	0.254533	0.449009	0.613356	0.498564	-3.25686	-3.88368	-3.99879	-3.92196	-3.8136	-3.69666
1.70934	0.191313	0.160061	0.254823	0.447849	0.614257	0.497961	-3.25863	-3.8842	-3.99878	-3.92307	-3.81474	-3.69587
1.711	0.190504	0.160003	0.254487	0.446995	0.615197	0.49629	-3.25952	-3.88542	-3.99869	-3.92519	-3.81513	-3.6942
1.71266	0.191374	0.15973	0.254291	0.44588	0.615511	0.494819	-3.25881	-3.88761	-3.99942	-3.92673	-3.81543	-3.69434
1.71432	0.191212	0.16048	0.254462	0.444632	0.614986	0.494494	-3.25902	-3.88905	-4.00107	-3.92728	-3.81593	-3.6956
1.71598	0.1903	0.160148	0.254705	0.443596	0.61457	0.494193	-3.25966	-3.89013	-4.00282	-3.92713	-3.81695	-3.69703
1.71765	0.18967	0.15935	0.255079	0.442642	0.613693	0.493864	-3.25969	-3.8914	-4.00434	-3.92722	-3.8182	-3.69872
1.71931	0.189804	0.158457	0.255344	0.442952	0.612939	0.49188	-3.25931	-3.89319	-4.00546	-3.928	-3.81937	-3.69928
1.72097	0.189894	0.158404	0.255598	0.442569	0.612958	0.491507	-3.26044	-3.89362	-4.00599	-3.92834	-3.82095	-3.70007
1.72263	0.189316	0.158399	0.255155	0.440562	0.613063	0.490619	-3.26234	-3.8938	-4.00691	-3.92861	-3.8219	-3.70077
1.72429	0.189095	0.158263	0.254714	0.438823	0.612404	0.488929	-3.26358	-3.89413	-4.00846	-3.92998	-3.8224	-3.70138
1.72595	0.187896	0.157755	0.253082	0.43864	0.611446	0.488762	-3.26379	-3.89447	-4.01049	-3.93013	-3.82316	-3.70175
1.72762	0.187663	0.156862	0.251139	0.437736	0.610587	0.488478	-3.26398	-3.89394	-4.01124	-3.93103	-3.82372	-3.70255
1.72928	0.18668	0.156144	0.249768	0.436382	0.610072	0.487838	-3.26459	-3.89372	-4.01238	-3.93084	-3.8241	-3.70246
1.73094	0.188112	0.155641	0.249418	0.436507	0.609263	0.487681	-3.26505	-3.89306	-4.01301	-3.93067	-3.82533	-3.70311
1.7326	0.188648	0.156707	0.249835	0.436564	0.608993	0.487243	-3.26462	-3.89556	-4.013	-3.93251	-3.82635	-3.70367
1.73426	0.187752	0.157018	0.248931	0.43723	0.60765	0.486987	-3.26537	-3.89667	-4.01306	-3.93441	-3.8272	-3.70418
1.73593	0.187231	0.156649	0.249177	0.436551	0.606707	0.487206	-3.26684	-3.8969	-4.01409	-3.93437	-3.82861	-3.70536
1.73759	0.187654	0.155449	0.249311	0.43613	0.606161	0.486545	-3.2684	-3.89669	-4.01508	-3.93445	-3.82884	-3.70511
1.73925	0.187075	0.155442	0.248659	0.436957	0.605269	0.485133	-3.26993	-3.89777	-4.01597	-3.93464	-3.82996	-3.70484
1.74091	0.187416	0.155411	0.248201	0.435437	0.605316	0.484275	-3.27142	-3.89802	-4.0174	-3.93522	-3.83174	-3.70638
1.74257	0.187328	0.155073	0.246842	0.434166	0.604509	0.484209	-3.27297	-3.89874	-4.01743	-3.93671	-3.83316	-3.70754
1.74424	0.18601	0.155137	0.246463	0.43363	0.604711	0.483852	-3.2737	-3.89938	-4.01875	-3.93888	-3.83487	-3.70795
1.7459	0.184513	0.154726	0.246187	0.434337	0.605202	0.48355	-3.27373	-3.90033	-4.01918	-3.94048	-3.83631	-3.70851
1.74756	0.184011	0.154394	0.245631	0.433863	0.605167	0.482478	-3.27447	-3.90246	-4.01861	-3.94139	-3.83593	-3.70943
1.74922	0.183168	0.154361	0.245909	0.434729	0.604671	0.480823	-3.2749	-3.90446	-4.0189	-3.94188	-3.83635	-3.71126
1.75088	0.182406	0.153546	0.246571	0.435186	0.604365	0.480875	-3.27493	-3.90579	-4.0197	-3.94243	-3.83711	-3.71373
1.75255	0.18175	0.152992	0.246794	0.434448	0.603126	0.481218	-3.27542	-3.90682	-4.01989	-3.94319	-3.83833	-3.71538
1.75421	0.180393	0.15324	0.246482	0.43415	0.601081	0.480638	-3.27672	-3.90692	-4.02009	-3.94335	-3.84024	-3.71677
1.75587	0.179727	0.153219	0.245974	0.433671	0.600119	0.480517	-3.27748	-3.90715	-4.02033	-3.94452	-3.8411	-3.7177
1.75753	0.179567	0.153519	0.244677	0.433178	0.599427	0.479779	-3.27879	-3.90876	-4.02063	-3.94491	-3.8413	-3.7177
1.75919	0.179955	0.15445	0.242936	0.432234	0.599147	0.479114	-3.28029	-3.91044	-4.02029	-3.94494	-3.84185	-3.71692
1.76086	0.179532	0.155233	0.242876	0.431183	0.598868	0.479103	-3.28057	-3.91105	-4.01982	-3.94478	-3.84203	-3.7178
1.76252	0.178659	0.155459	0.242934	0.430737	0.597939	0.478272	-3.28075	-3.91336	-4.01988	-3.94526	-3.84241	-3.7187
1.76418	0.178359	0.155356	0.242993	0.430357	0.598014	0.47738	-3.27989	-3.91583	-4.0204	-3.946	-3.84394	-3.72021
1.76584	0.177585	0.15476	0.242039	0.430208	0.597895	0.477088	-3.27945	-3.91695	-4.02074	-3.94583	-3.84616	-3.72164
1.7675	0.177735	0.154039	0.242201	0.429344	0.598137	0.477046	-3.28019	-3.91873	-4.02083	-3.94612	-3.8477	-3.72238
1.76916	0.177807	0.153973	0.243036	0.428812	0.599272	0.477395	-3.28121	-3.92122	-4.02114	-3.94624	-3.84804	-3.72288
1.77083	0.177618	0.154591	0.2438	0.429378	0.598369	0.47768	-3.28262	-3.92379	-4.02125	-3.94675	-3.84893	-3.72392
1.77249	0.176886	0.154498	0.24388	0.428841	0.597363	0.476957	-3.28302	-3.92523	-4.02175	-3.94767	-3.85015	-3.72435
1.77415	0.176891	0.15373	0.243562	0.428578	0.596689	0.477096	-3.28388	-3.92528	-4.02258	-3.94802	-3.85058	-3.72407
1.77581	0.17647	0.153272	0.243743	0.427212	0.596916	0.476725	-3.283	-3.92564	-4.02322	-3.94814	-3.85053	-3.72381
1.77747	0.175902	0.152852	0.243449	0.427131	0.596958	0.476638	-3.28296	-3.92765	-4.02391	-3.94918	-3.85079	-3.72436
1.77914	0.175433	0.153042	0.242448	0.427016	0.596233	0.476497	-3.28278	-3.93045	-4.02434	-3.95043	-3.8518	-3.72501
1.7808	0.175854	0.152422	0.242769	0.426298	0.595616	0.476528	-3.28168	-3.93115	-4.02529	-3.95059	-3.85203	-3.72636
1.78246	0.175648	0.151701	0.243434	0.427175	0.594993	0.476298	-3.28102	-3.93199	-4.02682	-3.95077	-3.85099	-3.72762
1.78412	0.175519	0.150685	0.243587	0.427974	0.594181	0.475411	-3.28085	-3.93265	-4.02785	-3.95096	-3.85205	-3.72768
1.78578	0.176714	0.149586	0.242888	0.428247	0.59336	0.475616	-3.28119	-3.93408	-4.02808	-3.95057	-3.85347	-3.72893
1.78745	0.17632	0.149859	0.243828	0.428274	0.59216	0.475506	-3.28212	-3.93442	-4.02829	-3.94981	-3.85306	-3.72998
1.78911	0.174858	0.149817	0.244043	0.428081	0.591643	0.476037	-3.28324	-3.93452	-4.02909	-3.94886	-3.85312	-3.73083
1.79077	0.175196	0.14909	0.242841	0.427654	0.590524	0.476837	-3.28468	-3.9352	-4.02992	-3.94903	-3.85402	-3.73117
1.79243	0.174659	0.148335	0.242142	0.427329	0.589776	0.475445	-3.28617	-3.93631	-4.02959	-3.95009	-3.85425	-3.73089
1.79409	0.175134	0.146616	0.241813	0.426659	0.589105	0.474445	-3.28755	-3.93794	-4.02973	-3.95047	-3.85405	-3.73144
1.79575	0.175357	0.145567	0.241927	0.426806	0.588914	0.475288	-3.28789	-3.93885	-4.03002	-3.95053	-3.85425	-3.73165
1.79742	0.174868	0.145059	0.24187	0.427857	0.588494	0.47441	-3.28739	-3.93919	-4.03039	-3.9509	-3.85463	-3.73163
1.79908	0.174409	0.144671	0.241495	0.428364	0.587463	0.474311	-3.2868	-3.93904	-4.03023	-3.95235	-3.8557	-3.73233
1.80074	0.173608	0.143541	0.241569	0.429627	0.587227	0.473557	-3.28659	-3.93886	-4.03007	-3.95412	-3.85605	-3.73317
1.8024	0.172405	0.141998	0.2411	0.429398	0.586724	0.472825	-3.28755	-3.93951	-4.03105	-3.95613	-3.85606	-3.73279
1.80407	0.171882	0.141007	0.240395	0.429483	0.585985	0.473142	-3.28772	-3.93962	-4.03182	-3.95731	-3.85674	-3.7333
1.80573	0.171889	0.140157	0.240427	0.43038	0.585003	0.472479	-3.28782	-3.93962	-4.03284	-3.95855	-3.85696	-3.73296
1.80739	0.172129	0.139797	0.240853	0.429909	0.583835	0.471525	-3.28829	-3.94084	-4.03396	-3.95896	-3.85601	-3.73405
1.80905	0.171786	0.139287	0.240995	0.429181	0.582867	0.470655	-3.28851	-3.942	-4.03425	-3.95965	-3.85481	-3.73522
1.81071	0.171692	0.138802	0.240556	0.42903	0.581598	0.469598	-3.28797	-3.94311	-4.03387	-3.96142	-3.85517	-3.73558
1.81238	0.171969	0.137948	0.239626	0.428754	0.58229	0.46776	-3.28693	-3.94362	-4.0344	-3.96219	-3.85651	-3.73631
1.81404	0.171752	0.137153	0.239262	0.428094	0.582661	0.467409	-3.28738	-3.94425	-4.03526	-3.96211	-3.85692	-3.73632
1.8157	0.17161	0.137147	0.239289	0.42722	0.582631	0.466821	-3.28901	-3.94569	-4.03628	-3.96263	-3.85757	-3.73768
1.81736	0.171286	0.136962	0.239539	0.426715	0.581725	0.46566	-3.29071	-3.94628	-4.03722	-3.9629	-3.85826	-3.73845
1.81902	0.171511	0.136812	0.238976	0.426012	0.581472	0.464166	-3.29165	-3.94648	-4.03701	-3.96391	-3.85882	-3.73963
1.82068	0.172265	0.136867	0.238794	0.425181	0.579758	0.463567	-3.29168	-3.94685	-4.03744	-3.96452	-3.8589	-3.74049
1.82235	0.172333	0.136794	0.238534	0.424609	0.578935	0.462966	-3.29253	-3.94798	-4.03826	-3.96502	-3.85863	-3.74055
1.82401	0.171856	0.137041	0.238493	0.423	0.578573	0.46297	-3.29343	-3.94865	-4.03855	-3.96665	-3.85933	-3.74082
1.82567	0.17118	0.137954	0.23837	0.421497	0.57887	0.462846	-3.29342	-3.94879	-4.03936	-3.96849	-3.85902	-3.7424
1.82733	0.169907	0.138483	0.23855	0.420732	0.578863	0.461373	-3.29325	-3.94954	-4.03978	-3.9697	-3.85866	-3.74341
1.82899	0.169457	0.138086	0.238258	0.420558	0.578001	0.460169	-3.29325	-3.95085	-4.04024	-3.9704	-3.85962	-3.74379
1.83066	0.170019	0.13761	0.238628	0.420776	0.576863	0.459536	-3.2937	-3.9519	-4.04116	-3.97141	-3.86041	-3.74327
1.83232	0.169367	0.138165	0.239195	0.421179	0.576368	0.458961	-3.29348	-3.95237	-4.04189	-3.97254	-3.86053	-3.74301
1.83398	0.169314	0.139119	0.238548	0.421072	0.5766	0.459272	-3.29377	-3.95239	-4.04311	-3.97285	-3.86122	-3.7444
1.83564	0.168534	0.140192	0.238673	0.421379	0.576997	0.458527	-3.29356	-3.95165	-4.04424	-3.97274	-3.86259	-3.74547
1.8373	0.168421	0.140818	0.238038	0.421235	0.577508	0.457124	-3.29358	-3.95161	-4.04507	-3.97307	-3.86244	-3.74599
1.83896	0.167986	0.14074	0.236812	0.419099	0.577297	0.457085	-3.29483	-3.95275	-4.04581	-3.97276	-3.8626	-3.74634
1.84063	0.168392	0.140861	0.236292	0.417109	0.577088	0.456104	-3.29662	-3.95448	-4.04668	-3.97232	-3.86298	-3.74704
1.84229	0.168521	0.140999	0.236273	0.416357	0.57678	0.455709	-3.29792	-3.95566	-4.04805	-3.97208	-3.86301	-3.7477
1.84395	0.16852	0.140538	0.236369	0.416505	0.576475	0.455687	-3.298	-3.95682	-4.04852	-3.97117	-3.86368	-3.74844
1.84561	0.168777	0.140324	0.236629	0.415389	0.576327	0.45538	-3.29862	-3.95792	-4.04848	-3.97034	-3.86405	-3.74944
1.84728	0.168619	0.140915	0.235093	0.41382	0.576194	0.455062	-3.30037	-3.95922	-4.04838	-3.96988	-3.86429	-3.75076
1.84894	0.168119	0.141357	0.234976	0.413733	0.576283	0.454291	-3.30143	-3.95996	-4.04811	-3.97078	-3.86521	-3.75056
1.8506	0.168131	0.141484	0.234356	0.414042	0.575518	0.453457	-3.30175	-3.96001	-4.04817	-3.97105	-3.86722	-3.75071
1.85226	0.167884	0.141521	0.233766	0.413659	0.574797	0.453141	-3.30242	-3.96025	-4.04948	-3.97021	-3.86801	-3.75168
1.85392	0.166738	0.142119	0.233629	0.412977	0.57467	0.454111	-3.30414	-3.96148	-4.05002	-3.97054	-3.86817	-3.75243
1.85559	0.166382	0.142953	0.232891	0.413327	0.573636	0.454032	-3.30544	-3.9629	-4.04949	-3.97081	-3.86812	-3.75335
1.85725	0.165765	0.142123	0.232076	0.413069	0.572234	0.452708	-3.30546	-3.96277	-4.04854	-3.97092	-3.8684	-3.75406
1.85891	0.165233	0.142499	0.231715	0.411772	0.571628	0.451256	-3.30512	-3.96232	-4.0481	-3.97152	-3.86944	-3.75481
1.86057	0.164589	0.143185	0.231537	0.411233	0.570741	0.450858	-3.30499	-3.96315	-4.0488	-3.97157	-3.87103	-3.75472
1.86223	0.162919	0.142519	0.230799	0.410793	0.571258	0.449901	-3.30526	-3.96338	-4.04911	-3.97191	-3.87185	-3.75528
1.86389	0.162466	0.142118	0.229706	0.410223	0.571183	0.448954	-3.30582	-3.96384	-4.04902	-3.97202	-3.87283	-3.75576
1.86556	0.163032	0.14161	0.229168	0.409956	0.57001	0.448572	-3.30644	-3.96441	-4.04865	-3.97067	-3.87399	-3.7553
1.86722	0.162932	0.140796	0.228837	0.409669	0.568758	0.448797	-3.30705	-3.96606	-4.04854	-3.96932	-3.87405	-3.7557
1.86888	0.162985	0.140001	0.228241	0.408576	0.568091	0.448998	-3.3084	-3.96707	-4.04944	-3.96919	-3.87487	-3.75603
1.87054	0.163651	0.138911	0.227882	0.40695	0.568587	0.449122	-3.31033	-3.96743	-4.05024	-3.96977	-3.87563	-3.75479
1.8722	0.164289	0.137978	0.227424	0.406186	0.569076	0.44804	-3.31137	-3.96824	-4.05038	-3.97004	-3.87579	-3.75553
1.87387	0.164592	0.137542	0.227271	0.405761	0.569565	0.447049	-3.31197	-3.96891	-4.05026	-3.96964	-3.8762	-3.75709
1.87553	0.16421	0.136605	0.227448	0.404761	0.568683	0.446633	-3.31218	-3.96921	-4.05052	-3.96926	-3.87602	-3.75706
1.87719	0.164816	0.136064	0.226701	0.404108	0.567954	0.446243	-3.31377	-3.9698	-4.05099	-3.96982	-3.87652	-3.75897
1.87885	0.164962	0.13553	0.225852	0.403833	0.567649	0.445277	-3.31566	-3.97111	-4.05084	-3.97067	-3.87733	-3.75959
1.88051	0.164548	0.134969	0.226126	0.403911	0.567558	0.443796	-3.31677	-3.97213	-4.05042	-3.97178	-3.87791	-3.76068
1.88217	0.164069	0.134539	0.22596	0.403722	0.567261	0.443191	-3.31641	-3.97284	-4.0502	-3.97271	-3.87737	-3.76227
1.88384	0.163433	0.134102	0.225262	0.402566	0.566286	0.442381	-3.31625	-3.97392	-4.05016	-3.97269	-3.87701	-3.76302
1.8855	0.163016	0.134412	0.224607	0.401553	0.566636	0.442448	-3.3171	-3.9743	-4.05043	-3.97308	-3.8773	-3.7639
1.88716	0.162303	0.135291	0.224479	0.402421	0.566525	0.441858	-3.31806	-3.97484	-4.05132	-3.97455	-3.87746	-3.76394
1.88882	0.162242	0.13567	0.224827	0.40391	0.565295	0.441187	-3.31845	-3.97578	-4.05294	-3.97553	-3.87782	-3.76415
1.89048	0.162101	0.135222	0.224407	0.403482	0.564049	0.441085	-3.31858	-3.97622	-4.05413	-3.97561	-3.8777	-3.76524
1.89215	0.161328	0.134885	0.224047	0.403139	0.562761	0.440975	-3.31877	-3.97784	-4.05498	-3.97592	-3.87594	-3.7668
1.89381	0.161012	0.134169	0.22402	0.403252	0.561482	0.440219	-3.3183	-3.9791	-4.05531	-3.97663	-3.8768	-3.76652
1.89547	0.16144	0.132536	0.224165	0.40308	0.560695	0.438412	-3.31739	-3.97929	-4.05531	-3.97716	-3.87683	-3.76698
1.89713	0.161444	0.131751	0.224316	0.402678	0.560168	0.436812	-3.31682	-3.9799	-4.05621	-3.97821	-3.87685	-3.76771
1.8988	0.160524	0.131284	0.224247	0.401567	0.559646	0.436298	-3.31712	-3.98195	-4.05729	-3.97903	-3.87678	-3.76778
1.90046	0.160158	0.12982	0.223579	0.401704	0.559603	0.435927	-3.31688	-3.98366	-4.05793	-3.9792	-3.87665	-3.76822
1.90212	0.160395	0.129062	0.223058	0.402193	0.559825	0.435051	-3.31666	-3.98377	-4.05855	-3.97935	-3.87564	-3.7691
1.90378	0.160178	0.129086	0.223216	0.402274	0.558929	0.433886	-3.31745	-3.98362	-4.05978	-3.97913	-3.876	-3.77
1.90544	0.159516	0.129172	0.223157	0.402304	0.558151	0.433178	-3.31799	-3.98438	-4.06079	-3.97946	-3.87656	-3.77116
1.9071	0.158712	0.128903	0.222802	0.402921	0.558011	0.432532	-3.31789	-3.98562	-4.06106	-3.98072	-3.876	-3.77194
1.90877	0.158242	0.128631	0.223542	0.403785	0.558304	0.431056	-3.31809	-3.98596	-4.06061	-3.98181	-3.87602	-3.77229
1.91043	0.158688	0.127662	0.224441	0.404362	0.557468	0.42931	-3.31794	-3.98623	-4.06015	-3.98179	-3.8756	-3.77245
1.91209	0.159364	0.127421	0.224196	0.404487	0.555554	0.428271	-3.31757	-3.98663	-4.05973	-3.98183	-3.87512	-3.77417
1.91375	0.159143	0.127033	0.22337	0.40383	0.554123	0.428541	-3.31746	-3.98726	-4.05887	-3.98338	-3.87665	-3.77571
1.91541	0.158237	0.12597	0.222414	0.403692	0.552555	0.428675	-3.31838	-3.98812	-4.05903	-3.9853	-3.87735	-3.77645
1.91708	0.158804	0.124842	0.222478	0.404091	0.551877	0.428007	-3.31959	-3.98909	-4.05921	-3.98618	-3.8788	-3.77711
1.91874	0.158664	0.124357	0.222585	0.40391	0.550833	0.428261	-3.31904	-3.99035	-4.05891	-3.98621	-3.87917	-3.77704
1.9204	0.158317	0.123463	0.222495	0.403149	0.549658	0.428079	-3.31709	-3.99136	-4.05911	-3.98683	-3.88039	-3.77767
1.92206	0.158917	0.122254	0.221986	0.402333	0.548423	0.427842	-3.31621	-3.99166	-4.05942	-3.98702	-3.88057	-3.77862
1.92372	0.158758	0.122014	0.221824	0.403086	0.547912	0.427991	-3.31607	-3.99085	-4.06038	-3.9871	-3.88193	-3.77763
1.92539	0.15861	0.122406	0.222383	0.404259	0.547708	0.427572	-3.31625	-3.99072	-4.06046	-3.98758	-3.88302	-3.77828
1.92705	0.1589	0.121982	0.222655	0.404383	0.546338	0.426301	-3.31648	-3.99118	-4.06	-3.98877	-3.88329	-3.77988
1.92871	0.158721	0.120251	0.222608	0.40334	0.5459	0.425328	-3.31617	-3.99162	-4.06029	-3.9893	-3.88372	-3.7807
1.93037	0.157981	0.118435	0.22129	0.401336	0.546348	0.4243	-3.31587	-3.99117	-4.05975	-3.98818	-3.88428	-3.78195
1.93203	0.157654	0.118016	0.220065	0.400069	0.546503	0.423601	-3.31582	-3.99142	-4.06003	-3.98857	-3.88581	-3.78198
1.93369	0.157752	0.117542	0.219493	0.399734	0.547551	0.423142	-3.31576	-3.99124	-4.06087	-3.98881	-3.88747	-3.78203
1.93536	0.157605	0.117736	0.219202	0.39921	0.548819	0.422377	-3.31648	-3.99052	-4.06178	-3.98954	-3.88666	-3.78359
1.93702	0.157165	0.118367	0.218897	0.398894	0.548387	0.422304	-3.31715	-3.99094	-4.06245	-3.98985	-3.88732	-3.78514
1.93868	0.156767	0.118285	0.219017	0.398055	0.547223	0.422482	-3.31743	-3.99082	-4.0624	-3.98963	-3.88852	-3.78657
1.94034	0.157211	0.11723	0.219581	0.39831	0.546966	0.42286	-3.31783	-3.99107	-4.06267	-3.98948	-3.88922	-3.78712
1.942	0.157217	0.116733	0.219863	0.39916	0.546307	0.423528	-3.31875	-3.99201	-4.06365	-3.99008	-3.88928	-3.78798
1.94367	0.156616	0.116201	0.219959	0.397933	0.545537	0.42386	-3.31975	-3.99404	-4.0641	-3.99011	-3.8899	-3.78941
1.94533	0.157289	0.115181	0.220537	0.396843	0.545586	0.423998	-3.31956	-3.99591	-4.06351	-3.99033	-3.89029	-3.78997
1.94699	0.157721	0.114215	0.221236	0.396195	0.545776	0.424475	-3.31978	-3.9961	-4.06301	-3.99082	-3.89012	-3.7907
1.94865	0.157197	0.113972	0.220725	0.395403	0.545621	0.424803	-3.32078	-3.99596	-4.0637	-3.99023	-3.88975	-3.79323
1.95032	0.157093	0.113984	0.219921	0.394036	0.545236	0.425072	-3.32151	-3.99575	-4.0641	-3.98957	-3.89023	-3.79386
1.95198	0.156552	0.114276	0.220921	0.393181	0.545106	0.424848	-3.32266	-3.99549	-4.06433	-3.99019	-3.89234	-3.79412
1.95364	0.154928	0.114405	0.221455	0.392637	0.545933	0.424359	-3.32264	-3.99545	-4.06384	-3.99144	-3.89338	-3.7947
1.9553	0.153927	0.115163	0.221458	0.392585	0.546315	0.422475	-3.32208	-3.99608	-4.06415	-3.99105	-3.89337	-3.79446
1.95696	0.154114	0.114899	0.221508	0.392013	0.546577	0.420496	-3.3213	-3.99668	-4.06379	-3.98985	-3.89492	-3.79501
1.95862	0.153215	0.114465	0.221371	0.39142	0.545852	0.419729	-3.32058	-3.99732	-4.06366	-3.98962	-3.89516	-3.79488
1.96029	0.152127	0.113873	0.221642	0.391377	0.544647	0.419438	-3.32051	-3.99782	-4.06462	-3.98999	-3.89555	-3.79522
1.96195	0.152617	0.113006	0.221498	0.391139	0.544308	0.419217	-3.32148	-3.99725	-4.06553	-3.99099	-3.89437	-3.79404
1.96361	0.151985	0.114794	0.222043	0.390613	0.543992	0.418251	-3.32222	-3.9972	-4.06631	-3.99214	-3.89499	-3.79389
1.96527	0.151374	0.11533	0.222501	0.390072	0.543846	0.417017	-3.32235	-3.99797	-4.06677	-3.99217	-3.89404	-3.79664
1.96693	0.150278	0.113286	0.221951	0.389907	0.542858	0.416707	-3.32205	-3.99827	-4.06786	-3.99176	-3.8955	-3.79594
1.9686	0.149511	0.112302	0.221625	0.38938	0.541773	0.416526	-3.32187	-3.99947	-4.06901	-3.99095	-3.89656	-3.7954
1.97026	0.149812	0.112501	0.221576	0.387972	0.540447	0.415938	-3.32226	-4.00037	-4.0698	-3.99168	-3.89828	-3.79569
1.97192	0.150642	0.112738	0.222071	0.387461	0.539427	0.41604	-3.32286	-4.00117	-4.07021	-3.99299	-3.89863	-3.79559
1.97358	0.150479	0.111469	0.222683	0.387451	0.539051	0.41578	-3.32356	-4.00246	-4.0701	-3.99339	-3.89891	-3.79566
1.97524	0.149909	0.111245	0.223172	0.386989	0.537885	0.414528	-3.32526	-4.00285	-4.06952	-3.99434	-3.89889	-3.79539
1.9769	0.149473	0.110156	0.22329	0.385446	0.536693	0.413992	-3.32675	-4.00365	-4.06914	-3.99489	-3.89955	-3.79517
1.97857	0.149453	0.109691	0.222789	0.385345	0.536487	0.413373	-3.32814	-4.004	-4.069	-3.99483	-3.8995	-3.79446
1.98023	0.14913	0.109454	0.222471	0.385116	0.536819	0.41313	-3.32871	-4.00455	-4.06984	-3.99505	-3.89915	-3.7947
1.98189	0.148677	0.110069	0.222024	0.384713	0.53683	0.412835	-3.32898	-4.0044	-4.0706	-3.99674	-3.89871	-3.79654
1.98355	0.149132	0.110973	0.221854	0.384507	0.536446	0.412055	-3.32947	-4.00382	-4.0708	-3.99749	-3.89827	-3.79781
1.98521	0.149339	0.110637	0.22217	0.385561	0.53575	0.411191	-3.33052	-4.00323	-4.07023	-3.99819	-3.89828	-3.7983
1.98688	0.147864	0.111416	0.2215	0.386233	0.534836	0.410734	-3.33185	-4.00259	-4.07056	-3.9996	-3.89839	-3.79902
1.98854	0.146216	0.112278	0.221269	0.386448	0.534464	0.409945	-3.33175	-4.00272	-4.07068	-4.00056	-3.89922	-3.80016
1.9902	0.145062	0.112697	0.222017	0.386574	0.534122	0.408469	-3.33182	-4.00368	-4.07038	-4.00156	-3.90118	-3.79954
1.99186	0.144441	0.112539	0.221679	0.386715	0.533563	0.408076	-3.33261	-4.00512	-4.0713	-4.00247	-3.9019	-3.80016
1.99352	0.143961	0.111954	0.219184	0.386176	0.533167	0.408147	-3.33271	-4.0062	-4.07163	-4.00282	-3.90096	-3.80168
1.99519	0.144563	0.112264	0.21708	0.38522	0.531674	0.407902	-3.33296	-4.00702	-4.07301	-4.00245	-3.90154	-3.80363
1.99685	0.144252	0.112035	0.216767	0.384645	0.530631	0.408188	-3.33451	-4.00604	-4.07439	-4.0021	-3.90168	-3.80457
1.99851	0.143069	0.111924	0.217667	0.384295	0.530161	0.40854	-3.3358	-4.00523	-4.07581	-4.00305	-3.90112	-3.80473
2.00017	0.142374	0.112786	0.21842	0.38349	0.529942	0.408508	-3.33716	-4.00514	-4.07691	-4.00467	-3.90201	-3.80572
2.00183	0.141591	0.114015	0.218615	0.382894	0.530245	0.407376	-3.33726	-4.0056	-4.07687	-4.00609	-3.90167	-3.80619
2.0035	0.140677	0.114674	0.217973	0.382736	0.530126	0.406143	-3.33846	-4.00659	-4.07691	-4.00533	-3.90293	-3.80864
2.00516	0.14094	0.114223	0.217002	0.382732	0.529711	0.405798	-3.33867	-4.00756	-4.0779	-4.00442	-3.90318	-3.81011
2.00682	0.140926	0.113862	0.216699	0.382158	0.528331	0.40592	-3.33944	-4.00853	-4.07883	-4.00494	-3.90512	-3.80948
2.00848	0.141081	0.115157	0.217097	0.380939	0.528107	0.405719	-3.34066	-4.00863	-4.07907	-4.00562	-3.90444	-3.81082
2.01014	0.140994	0.11632	0.217358	0.380411	0.528586	0.405001	-3.34214	-4.0083	-4.0799	-4.00645	-3.90427	-3.8128
2.01181	0.14048	0.116619	0.217257	0.380298	0.52871	0.404499	-3.34227	-4.00792	-4.08002	-4.00693	-3.90305	-3.81498
2.01347	0.139297	0.11701	0.21768	0.380142	0.528693	0.404515	-3.34298	-4.00798	-4.08078	-4.00738	-3.90311	-3.81644
2.01513	0.139429	0.118156	0.21756	0.37966	0.527092	0.404452	-3.3441	-4.00722	-4.08071	-4.008	-3.90438	-3.81701
2.01679	0.139184	0.118614	0.217105	0.379229	0.526165	0.404713	-3.34465	-4.00705	-4.08146	-4.00783	-3.90445	-3.81731
2.01845	0.139154	0.11838	0.216775	0.380049	0.525586	0.404319	-3.34471	-4.00762	-4.08253	-4.00781	-3.90476	-3.81714
2.02012	0.139803	0.116793	0.216973	0.380037	0.524791	0.404337	-3.34441	-4.00804	-4.08387	-4.00858	-3.9059	-3.81844
2.02178	0.139552	0.115953	0.216862	0.379744	0.523954	0.402555	-3.34501	-4.00894	-4.08451	-4.00972	-3.90563	-3.81951
2.02344	0.139024	0.116654	0.216994	0.379039	0.523246	0.400896	-3.34553	-4.01022	-4.08481	-4.00937	-3.90709	-3.81991
2.0251	0.138142	0.116269	0.216782	0.377548	0.52317	0.399923	-3.34654	-4.01159	-4.08536	-4.00988	-3.90963	-3.82055
2.02676	0.13863	0.117043	0.216014	0.377048	0.522865	0.399694	-3.34701	-4.01253	-4.08641	-4.01018	-3.90989	-3.82168
2.02842	0.139704	0.117062	0.215362	0.376191	0.522654	0.399387	-3.3466	-4.01356	-4.08613	-4.01004	-3.9113	-3.82178
2.03009	0.140792	0.116653	0.215705	0.375559	0.521524	0.398862	-3.34626	-4.01391	-4.0865	-4.01044	-3.91009	-3.82218
2.03175	0.141008	0.117095	0.215149	0.374619	0.520411	0.398971	-3.3465	-4.0144	-4.08644	-4.01128	-3.90997	-3.82239
2.03341	0.141055	0.118018	0.21538	0.37483	0.520049	0.398291	-3.34592	-4.01513	-4.08524	-4.01166	-3.90959	-3.82286
2.03507	0.140448	0.119481	0.216769	0.374852	0.519758	0.398045	-3.34554	-4.01633	-4.08634	-4.0126	-3.91106	-3.82303
2.03674	0.139917	0.119352	0.218384	0.375777	0.52048	0.398025	-3.34597	-4.01656	-4.08685	-4.0134	-3.91146	-3.82235
2.0384	0.140255	0.118772	0.219691	0.375343	0.520909	0.397801	-3.34606	-4.01754	-4.08625	-4.01422	-3.91166	-3.8225
2.04006	0.139956	0.118837	0.219153	0.375118	0.52026	0.396991	-3.34572	-4.01899	-4.0865	-4.01553	-3.91148	-3.82281
2.04172	0.140137	0.118367	0.218188	0.374298	0.520086	0.396025	-3.34502	-4.01945	-4.08649	-4.01663	-3.91149	-3.82365
2.04338	0.140621	0.117718	0.217162	0.373393	0.518789	0.395479	-3.34587	-4.01949	-4.08673	-4.01623	-3.91302	-3.82453
2.04504	0.140654	0.117152	0.217507	0.372163	0.517441	0.39516	-3.34671	-4.0199	-4.08742	-4.01674	-3.91309	-3.82461
2.04671	0.139873	0.116242	0.218249	0.372318	0.516837	0.395214	-3.3475	-4.02048	-4.08789	-4.01829	-3.91313	-3.82482
2.04837	0.140272	0.115869	0.217776	0.37179	0.516058	0.394891	-3.34817	-4.02077	-4.08808	-4.01872	-3.91261	-3.82526
2.05003	0.140037	0.115462	0.216784	0.371889	0.515621	0.393773	-3.34829	-4.02192	-4.08806	-4.02044	-3.91283	-3.82545
2.05169	0.13961	0.115252	0.216382	0.371251	0.514903	0.393834	-3.34878	-4.02282	-4.08791	-4.02137	-3.91436	-3.8248
2.05335	0.139137	0.114973	0.215727	0.371183	0.514704	0.39367	-3.34922	-4.02342	-4.08805	-4.02233	-3.91543	-3.82414
2.05502	0.139247	0.114931	0.215713	0.3713	0.513667	0.392656	-3.34933	-4.02367	-4.08751	-4.02216	-3.91639	-3.82433
2.05668	0.138376	0.115239	0.216441	0.370688	0.513247	0.392426	-3.35011	-4.02457	-4.08847	-4.02229	-3.91664	-3.82448
2.05834	0.138222	0.115673	0.216522	0.370492	0.512674	0.391461	-3.35015	-4.02586	-4.08825	-4.02307	-3.91669	-3.82509
2.06	0.138577	0.116663	0.21666	0.36969	0.511546	0.390459	-3.35131	-4.02675	-4.08784	-4.02331	-3.91767	-3.82701
2.06166	0.137762	0.118022	0.216478	0.369227	0.511221	0.390563	-3.35169	-4.02722	-4.0868	-4.02397	-3.91787	-3.82767
2.06333	0.137547	0.119442	0.215712	0.369188	0.510677	0.390698	-3.35202	-4.02766	-4.08735	-4.02407	-3.91885	-3.82722
2.06499	0.137982	0.118656	0.214464	0.369371	0.509847	0.390279	-3.35289	-4.02771	-4.08631	-4.02528	-3.91936	-3.82748
2.06665	0.137286	0.118485	0.213117	0.368555	0.508927	0.390159	-3.35201	-4.02782	-4.08617	-4.02549	-3.91869	-3.82716
2.06831	0.135396	0.118248	0.212455	0.366888	0.507786	0.389993	-3.35134	-4.02826	-4.08609	-4.02566	-3.91893	-3.82639
2.06997	0.133928	0.117412	0.212852	0.36618	0.507198	0.389489	-3.3517	-4.02834	-4.08681	-4.02663	-3.91864	-3.82663
2.07164	0.132782	0.117356	0.211796	0.365388	0.507773	0.389961	-3.35272	-4.02922	-4.08811	-4.0278	-3.92028	-3.8268
2.0733	0.133272	0.116258	0.210945	0.364305	0.508017	0.389539	-3.35356	-4.0293	-4.08979	-4.02793	-3.92124	-3.82782
2.07496	0.134213	0.115964	0.209904	0.363123	0.506602	0.389302	-3.35384	-4.03009	-4.09079	-4.0288	-3.92262	-3.8283
2.07662	0.134917	0.1148	0.208758	0.362091	0.505599	0.388495	-3.35494	-4.02939	-4.09103	-4.02877	-3.92211	-3.82907
2.07828	0.135058	0.115045	0.207809	0.361543	0.504105	0.387316	-3.35487	-4.03144	-4.09149	-4.02926	-3.92189	-3.83054
2.07994	0.134319	0.114428	0.206856	0.360853	0.503627	0.385945	-3.35471	-4.0321	-4.0925	-4.02995	-3.92209	-3.83161
2.08161	0.134973	0.114908	0.206132	0.359683	0.504176	0.385165	-3.3548	-4.03179	-4.09379	-4.03026	-3.92382	-3.83171
[truncated: 13,559 more rows]

## Sheet: SI Fig 4
A ferritin-based COVID-19 nanoparticle vaccine that elicits robust, durable, broad-spectrum neutralizing antisera in non-human primates
[truncated: 14,834 more rows]

[truncated: 4 more sheets: SI Fig 5, SI Fig 6, SI Fig 7, SI Fig 8]
